# Supplementary material for: Spatial distribution characteristics and accessibility analysis of beautiful leisure villages in China
Source: PLoS One. 2022 Oct 26;17(10):e0276175. doi: 10.1371/journal.pone.0276175 (PMC9604943; doi:10.1371/journal.pone.0276175)
Supplement: S1 Data — (XLSX) [file pone.0276175.s001.xlsx]

## Sheet: Sheet1
Beautiful leisure villages	Year of approval	Province	Coordinate
Ganyugou village, Miyun County, Beijing	2014	Beijing	117.222902,40.483315
Shuangliushu village, Xinji City, Hebei Province	2014	Hebei	115.305457,37.959843
Baiyangpo village, Pingshun County, Shanxi Province	2014	Shanxi	113.69298,36.338725
Hulistai Gacha, Ulanhot City, Inner Mongolia Autonomous Region	2014	Inner Mongolia	122.150142,46.183265
Sanjiabao village, Haicheng City, Liaoning Province	2014	Liaoning	123.123631,40.666403
Dahuangdi village, Changyi District, Jilin City, Jilin Province	2014	Jilin	126.385218,44.037067
Zhongxing village, Suibin County, Heilongjiang Province	2014	Heilongjiang	131.923846,47.678103
Xinzhuang village, Wuchang City, Heilongjiang Province	2014	Heilongjiang	127.186199,45.095462
Huang Long Xian Cun, Jiangning District, Nanjing City, Jiangsu Province	2014	Jiangsu	118.696772,31.786569
Gaoqian village, Xianju County, Zhejiang Province	2014	Zhejiang	120.620436,28.756987
Qianqiu she village, Ningguo City, Anhui Province	2014	Anhui	119.281009,30.363134
Guanshan village, Nan'an City, Fujian Province	2014	Fujian	118.336139,25.076301
Niuzhai village, Linqu County, Shandong Province	2014	Shandong	118.432347,36.154527
Liu Jihou village, Guangrao County, Shandong Province	2014	Shandong	118.528452,36.972455
Beiying village, Shaanxi county, Henan Province	2014	Henan	111.145861,34.697679
Yao Zhihe village, Baokang County, Hubei Province	2014	Hubei	110.815704,31.847873
Zhenglong village, Xinhua County, Hunan Province	2014	Hunan	110.908382,27.683336
Xiaolong village, Guanyang County, Guangxi Zhuang Autonomous Region	2014	Guangxi	111.110048,25.557795
Binlang village, Sanya City, Hainan Province	2014	Hainan	109.490223,18.320423
Collective village, Banan District, Chongqing	2014	Chongqing	106.815882,29.461406
Wenjiajiao village, Cangxi County, Sichuan Province	2014	Sichuan	105.995353,31.874562
Donglianhua village, Weishan County, Yunnan Province	2014	Yunnan	100.20933,25.431749
Talcum whistle village, Huangguoshu County, Guizhou Province	2014	Guizhou	105.676601,25.982587
Diaotan village, Hezheng County, Gansu Province	2014	Gansu	103.41508,35.274878
Longwangba village, Xiji County, Ningxia Hui Autonomous Region	2014	Ningxia	105.640646,35.966526
GAHA ulasitai village, nilek County, Xinjiang Uygur Autonomous Region	2014	Xinjiang	82.296009,43.845752
Dongtan village, Zhuanghe City, Dalian City	2014	Liaoning	123.089548,39.447089
Dingcun village, Tong'an District, Xiamen	2014	Fujian	118.090597,24.850686
Second company of kemuqi community, 181 regiment, 10th division, Xinjiang production and Construction Corps	2014	Xinjiang	87.977985,47.805483
Hongshuikou village, Mentougou District, Beijing	2014	Beijing	115.491256,39.999389
Zhangjiatai village, Pinggu District, Beijing	2014	Beijing	117.227651,40.33561
Xishuangtang village, Jinghai County, Tianjin	2014	Tianjin	116.9145,38.877944
Linsu village, Arshan City, Inner Mongolia Autonomous Region	2014	Inner Mongolia	120.11219,47.046861
Dalishu village, Fengcheng City, Liaoning Province	2014	Liaoning	123.969573,40.407801
Hongqi village, Antu County, Jilin Province	2014	Jilin	128.310617,42.861887
Shanghai Jinshan fishery village	2014	Shanghai	121.38302,30.738867
Yueshan village, Qingyuan County, Zhejiang Province	2014	Zhejiang	119.18553,27.498094
Houfang village, Changtai County, Fujian Province	2014	Fujian	117.896814,24.651049
Huangling folk culture village, Wuyuan County, Jiangxi Province	2014	Jiangxi	118.126699,29.328494
Hao Tang Cun, Pingqiao District, Xinyang City, Henan Province	2014	Henan	114.218796,32.066511
Wuyunshan village, Yingshan County, Hubei Province	2014	Hubei	115.672408,30.787199
Changtiai village, Shimen County, Hunan Province	2014	Hunan	110.69793,29.835917
She Nao village, Pingyuan County, Guangdong Province	2014	Guangdong	115.955508,24.773882
Dalu village, Lingshan County, Guangxi Zhuang Autonomous Region	2014	Guangxi	109.347791,22.458498
Qing Shan Hu Cun, Shunqing District, Nanchong City, Sichuan Province	2014	Sichuan	106.17534,30.911987
Keyi village, Mile County, Yunnan Province	2014	Yunnan	103.373299,24.519567
Xianahui village, Xingyi City, Guizhou Province	2014	Guizhou	104.932715,24.975457
Longtou village, Pingli County, Shaanxi Province	2014	Shaanxi	109.364897,32.361305
Zhagana village, Diebu County, Gansu Province	2014	Gansu	103.197805,34.243714
Xinlian village, Ledu District, Haidong City, Qinghai Province	2014	Qinghai	102.338751,36.367982
Mash yingenzi village, yuepuhu County, Xinjiang Uygur Autonomous Region	2014	Xinjiang	77.080075,39.083489
Changzhou village, Ji County, Tianjin	2014	Tianjin	117.523407,40.222853
TA Yuanzhuang village, Zhengding County, Hebei Province	2014	Hebei	114.537631,38.160866
Shuocheng District, Shuozhou City, Shanxi Province	2014	Shanxi	112.588096,39.397789
Huangcheng village, Yangcheng County, Shanxi Province	2014	Shanxi	112.591192,35.524196
Gongtian village, wulatqian banner, Inner Mongolia Autonomous Region	2014	Inner Mongolia	108.477667,40.869662
BeiYao village, Dawa County, Liaoning Province	2014	Liaoning	122.133137,40.908861
Chenjiadian village, Nong'an County, Jilin Province	2014	Jilin	124.924326,44.162887
Huangqiao village, Songjiang District, Shanghai	2014	Shanghai	121.179149,30.951093
Yangshi village, Yandu District, Yancheng City, Jiangsu Province	2014	Jiangsu	120.043896,33.285792
Kong Yuan Cun, Minhou County, Fujian Province	2014	Fujian	119.10341,26.247334
Lingyang Street Village, Ju county, Shandong Province	2014	Shandong	118.893574,35.539202
Zhangzhuang village, Wugang City, Henan Province	2014	Henan	113.558394,33.250276
Pengdun village, Zhongxiang City, Hubei Province	2014	Hubei	112.342408,30.999745
Maotian village, Pingjiang County, Hunan Province	2014	Hunan	113.644457,28.539559
Tong Lin Ao Cun, Wangcheng District, Changsha City, Hunan Province	2014	Hunan	112.83976,28.26835
Liao Cai Cun, Baiyun District, Guangzhou City, Guangdong Province	2014	Guangdong	113.370912,23.415045
Tian Xin Cun, Qiongshan District, Haikou City, Hainan Province	2014	Hainan	110.553678,19.647366
Tianchi village, Bishan District, Chongqing	2014	Chongqing	106.511805,30.005372
Lushan village, wusheng County, Sichuan Province	2014	Sichuan	106.388569,30.402649
Shishan village, Wuding County, Yunnan Province	2014	Yunnan	102.374614,25.546514
Taozi village, Xixiu District, Anshun City, Guizhou Province	2014	Guizhou	105.903446,26.120489
Chen Ping Cun, Xinqu, Tongchuan City, Shaanxi Province	2014	Shaanxi	108.971404,34.845899
Nantai village, Linze County, Gansu Province	2014	Gansu	100.067642,38.991422
Gaoqiang village, Huzhu County, Qinghai Province	2014	Qinghai	101.936775,36.768499
Hua'ergou village, Fukang City, Xinjiang Uygur Autonomous Region	2014	Xinjiang	88.074357,43.973823
Changqiangou village, Huangdao District, Qingdao	2014	Shandong	119.788043,35.797248
Wandi village, Yinzhou District, Ningbo	2014	Zhejiang	121.582136,29.809241
Seventh company of Sanping farm of the 12th division of Xinjiang production and Construction Corps	2014	Xinjiang	87.316702,43.952801
Wangjinzhuang Yijie village, Shexian County, Hebei Province	2014	Hebei	113.843669,36.595532
Xigubao village, Yu County, Hebei Province	2014	Hebei	114.440283,39.807396
Niangziguan village, Pingding County, Shanxi Province	2014	Shanxi	113.899073,37.971674
Pandian village, Fengxian District, Shanghai	2014	Shanghai	121.404244,30.881535
San Shan Cun, Wuzhong District, Suzhou City, Jiangsu Province	2014	Jiangsu	120.305267,31.031428
Daitou village, Yongjia County, Zhejiang Province	2014	Zhejiang	120.682628,28.290714
Di Gang Cun, Nanxun District, Huzhou City, Zhejiang Province	2014	Zhejiang	120.166677,30.766293
Renli village, Jixi County, Anhui Province	2014	Anhui	118.616817,30.040854
Tangxi village, Fu'an City, Fujian Province	2014	Fujian	119.684303,27.238662
Yanfang village, Jishui County, Jiangxi Province	2014	Jiangxi	115.088947,27.219923
Zhujiayu village, Zhangqiu City, Shandong Province	2014	Shandong	117.588346,36.658089
Minquan village, Gongyi City, Henan Province	2014	Henan	113.090155,34.692533
Qian Mei Cun, Chenghai District, Shantou City, Guangdong Province	2014	Guangdong	116.751738,23.572697
Zhushan village, Dongxing City, Guangxi Zhuang Autonomous Region	2014	Guangxi	108.067401,21.549455
Shihan village, Qiongzhong County, Hainan Province	2014	Hainan	109.656837,19.086849
Fenghuang village, Wanzhou District, Chongqing	2014	Chongqing	108.500252,30.931475
Shuanghuai village, Longquanyi District, Chengdu City, Sichuan Province	2014	Sichuan	104.328608,30.645882
Nakori village, Ning'er Hani and Yi Autonomous County, Yunnan Province	2014	Yunnan	101.046849,22.91745
Qingmuchuan village, Ningqiang County, Shaanxi Province	2014	Shaanxi	105.588085,32.83462
Hongya village, Longde County, Ningxia Hui Autonomous Region	2014	Ningxia	106.145028,35.611456
Xiaodeng village, Xiang'an District, Xiamen City	2014	Fujian	118.392225,24.563517
Simatai village, Miyun County, Beijing	2015	Beijing	117.251496,40.662436
Liuhe village, Pingyao County, Shanxi Province	2015	Shanxi	112.356285,37.140942
Shuguang village, Shenbei New District, Shenyang City, Liaoning Province	2015	Liaoning	123.309488,42.037333
Fuxi village, Yixing City, Jiangsu Province	2015	Jiangsu	119.759858,31.203788
Guzhuang village, Rugao City, Jiangsu Province	2015	Jiangsu	120.571892,32.359731
Xinjian community, Dinghai District, Zhoushan City, Zhejiang Province	2015	Zhejiang	122.135584,30.09531
Laoling village, Deqing County, Zhejiang Province	2015	Zhejiang	119.904983,30.587691
Wuli Village, Yi County, Anhui Province	2015	Anhui	117.928338,29.92563
Xiamei village, Wuyishan City, Fujian Province	2015	Fujian	118.052804,27.673327
Taiping Village, Jinxian County, Jiangxi Province	2015	Jiangxi	116.182198,28.507905
Hongmen village, Shanting District, Zaozhuang City, Shandong Province	2015	Shandong	117.609504,34.964103
Shuixian Qiao Cun, Shihe District, Xinyang City, Henan Province	2015	Henan	113.963964,32.161833
Zhangjiazha village, Huangpi District, Wuhan City, Hubei Province	2015	Hubei	114.475724,30.965028
Yanhe village, Gucheng County, Hubei Province	2015	Hubei	111.335877,32.304451
Wolong village, Chaling County, Hunan Province	2015	Hunan	113.666811,27.042951
Xiba lanzhai village, Yunan County, Guangdong Province	2015	Guangdong	111.767274,22.96859
Zhongliang village, XiXiangTang District, Nanning City, Guangxi Zhuang Autonomous Region	2015	Guangxi	108.166512,22.77482
Beistill village, Qionghai City, Hainan Province	2015	Hainan	110.423291,19.216222
Hulu village, Wenchang City, Hainan Province	2015	Hainan	110.688603,19.792782
Xingtian village, Chengkou County, Chongqing	2015	Chongqing	109.16237,31.727352
Xingfu village, Wenjiang District, Chengdu City, Sichuan Province	2015	Sichuan	103.793597,30.765407
Louna village, Xingyi City, Guizhou Province	2015	Guizhou	105.029354,25.100841
Langtang village, Xixiu District, Anshun City, Guizhou Province	2015	Guizhou	106.151254,26.282563
Po Jiao Cun, Longyang District, Baoshan City, Yunnan Province	2015	Yunnan	99.332938,25.520038
Taipingdi village, Yongren County, Yunnan Province	2015	Yunnan	101.76214,26.132884
Yumuzhuang village, Sunan County, Gansu Province	2015	Gansu	99.925631,38.97205
Hongguangshang village, Xunhua County, Qinghai Province	2015	Qinghai	102.248911,35.877985
Zhigang Laka village, Jianza County, Qinghai Province	2015	Qinghai	101.884346,36.113948
Bulak village, Yining City, Xinjiang Uygur Autonomous Region	2015	Xinjiang	81.324564,43.964434
Longhu village, Lushunkou District, Dalian	2015	Liaoning	121.30698,38.851718
Qingdao Chengyang District Cotton community	2015	Shandong	120.56224,36.300365
Junying village, Tong'an District, Xiamen	2015	Fujian	117.98454,24.852048
Beacon tower town, Xishan farm, the 12th division of Xinjiang production and Construction Corps	2015	Xinjiang	87.389063,43.693096
Huangshandian village, Fangshan District, Beijing	2015	Beijing	115.868476,39.695694
Guojiagou village, Ji County, Tianjin	2015	Tianjin	117.492517,40.195564
Bian Cheng Cun, town, Huailai County, Hebei Province	2015	Hebei	115.827478,40.176779
Miaogong village, Weichang County, Hebei Province	2015	Hebei	117.859477,41.729002
Minjian village, Hangjinhou banner, Inner Mongolia Autonomous Region	2015	Inner Mongolia	107.114708,40.700848
Yongxing Village, zalait banner, Inner Mongolia Autonomous Region	2015	Inner Mongolia	123.255715,46.687771
Zhangdao village, Donggang City, Liaoning Province	2015	Liaoning	123.825674,39.797482
Pearl Village, Linjiang City, Jilin Province	2015	Jilin	126.75782,41.898048
Guoyuan Korean folk village, Changbai County, Jilin Province	2015	Jilin	128.241897,41.455963
Liaoyuan village, Jiayin County, Heilongjiang Province	2015	Heilongjiang	130.276811,48.837271
Yingdong village, Chongming County, Shanghai	2015	Shanghai	121.849819,31.469473
Da Quan Cun, Liuhe District, Nanjing City, Jiangsu Province	2015	Jiangsu	118.672359,32.553541
Houan village, Tiantai County, Zhejiang Province	2015	Zhejiang	120.823436,29.089423
Chixi village, Fuding City, Fujian Province	2015	Fujian	120.117323,27.071719
Shuinan village, Chongyi County, Jiangxi Province	2015	Jiangxi	114.047284,25.767353
Zhouzhuang village, Qufu City, Shandong Province	2015	Shandong	117.130479,35.773692
Pailu village, Ruyang County, Henan Province	2015	Henan	112.286152,33.834261
Qing Long Cun, Yiling District, Yichang City, Hubei Province	2015	Hubei	111.535094,30.75066
Baisi village, Pingjiang County, Hunan Province	2015	Hunan	113.731287,28.474315
Oujia village, Lianshan Zhuang and Yao Autonomous County, Guangdong Province	2015	Guangdong	112.191833,24.743344
Liuhe community, Yizhou City, Guangxi Zhuang Autonomous Region	2015	Guangxi	108.720901,24.533586
Bajiao village, Baisha County, Hainan Province	2015	Hainan	109.454135,19.37089
Jiache village, Congjiang County, Guizhou Province	2015	Guizhou	108.584836,25.590692
Sangmu village, Deqing County, duilong, Tibet Autonomous Region	2015	Tibet	90.988315,29.658457
Zhujiawan village, Zhashui County, Shaanxi Province	2015	Shaanxi	109.008059,33.812279
Huangjiagou village, Mian County, Shaanxi Province	2015	Shaanxi	106.668076,33.185654
Tiantang village, Tianzhu County, Gansu Province	2015	Gansu	102.517664,36.951366
Dongxu village, Menyuan County, Qinghai Province	2015	Qinghai	102.252415,37.150596
Yuqun Weng village, Yining County, Xinjiang Uygur Autonomous Region	2015	Xinjiang	81.628411,43.891826
Alxiate village, Wenquan County, Xinjiang Uygur Autonomous Region	2015	Xinjiang	81.550409,45.2199
Gaobeidian village, Chaoyang District, Beijing	2015	Beijing	116.534802,39.90594
Liuzhuanghu village, Shunyi District, Beijing	2015	Beijing	116.881456,40.201925
Nanxinzhuang village, Wuqing District, Tianjin	2015	Tianjin	117.081552,39.447338
Shuangjie village, Beichen District, Tianjin	2015	Tianjin	117.112283,39.27206
Beineizhang village, Jizhou city, Hebei Province	2015	Hebei	115.458541,37.417962
Shangnanru village, Pingding County, Shanxi Province	2015	Shanxi	113.493024,37.785529
Bei he Suo Cun, Xinfu District, Xinzhou City, Shanxi Province	2015	Shanxi	112.594013,38.468303
Huanghuatan village, Damao United banner, Inner Mongolia Autonomous Region	2015	Inner Mongolia	110.520019,41.66769
Tuhulu village, Fuxin Mongolian Autonomous County, Liaoning Province	2015	Liaoning	121.543612,41.925605
Xiaoshan village, Dunhua City, Jilin Province	2015	Jilin	128.752658,43.772813
Pixin village, Yushu City, Jilin Province	2015	Jilin	127.005736,44.630515
Yuanbao village, Shangzhi City, Heilongjiang Province	2015	Heilongjiang	127.537822,45.30898
Yangwang village, Fengxian District, Shanghai	2015	Shanghai	121.507928,30.901671
Daizhuang village, Jurong City, Jiangsu Province	2015	Jiangsu	119.240911,31.657137
Gaoping new village, Suichang County, Zhejiang Province	2015	Zhejiang	119.075853,28.710048
Yueliangwan village, Jing County, Anhui Province	2015	Anhui	118.574225,30.693455
Yang Ting Cun, Yixiu District, Anqing City, Anhui Province	2015	Anhui	117.00763,30.663256
Nanping Village, Wuning County, Jiangxi Province	2015	Jiangxi	115.364599,29.136842
Dai Cun, Lanling County, Shandong Province	2015	Shandong	118.045582,34.845206
Nanhuangcheng village, Changdao County, Shandong Province	2015	Shandong	120.91459,38.363584
Taiping West Village, Xiayi County, Henan Province	2015	Henan	116.256578,34.255872
Zhuba village, Lichuan City, Hubei Province	2015	Hubei	108.731771,30.028879
Cao Jiao Wan Cun, Qujiang District, Shaoguan City, Guangdong Province	2015	Guangdong	113.882605,24.730701
Fenglou village, Yangshuo County, Guangxi Zhuang Autonomous Region	2015	Guangxi	110.49062,24.739406
Yuliang village, Qionghai City, Hainan Province	2015	Hainan	110.516447,19.285464
Biqiao village, Dianjiang County, Chongqing	2015	Chongqing	107.418929,30.427216
Guanfeng village, Wuxi County, Chongqing	2015	Chongqing	109.38883,31.345878
Wuxing village, Chongzhou City, Sichuan Province	2015	Sichuan	103.62999,30.60668
Jinhua village, Pujiang County, Sichuan Province	2015	Sichuan	103.516069,30.175469
Tuanshan village, Jianshui County, Yunnan Province	2015	Yunnan	102.738779,23.655098
Banjuelenbu village, Gyangze County, Tibet Autonomous Region	2015	Tibet	89.582088,28.905463
Huaguo village, Hantai District, Hanzhong City, Shaanxi Province	2015	Shaanxi	107.000139,33.206192
Dragonfly village, Liangzhou District, Wuwei City, Gansu Province	2015	Gansu	102.729221,37.919701
Tao Bei Cun, Chengbei District, Xining City, Qinghai Province	2015	Qinghai	101.640482,36.659813
Xijiang Gezhuang village, Jimo City, Qingdao	2015	Shandong	120.461478,36.586747
Tengtou village, Fenghua City, Ningbo City	2015	Zhejiang	121.397304,29.705865
Hongtang village, Haicang District, Xiamen City	2015	Fujian	117.951474,24.574522
New third company of 101st regiment of the sixth division of Xinjiang production and Construction Corps	2015	Xinjiang	87.536238,44.170259
Shenlongwan village, Pingshun County, Shanxi Province	2015	Shanxi	113.676572,36.098911
Beicun, Xingcheng City, Liaoning Province	2015	Liaoning	120.818242,40.525968
Zhangma village, Qingpu District, Shanghai	2015	Shanghai	121.091342,31.049204
Haiwan village, Fengxian District, Shanghai	2015	Shanghai	121.516656,30.863077
Sanqiao village, Xinyi City, Jiangsu Province	2015	Jiangsu	118.089833,34.187604
Xunli village, Jiangshan City, Zhejiang Province	2015	Zhejiang	118.48849,28.298327
Xiong Cun, she County, Anhui Province	2015	Anhui	118.44738,29.826475
Peitian village, Liancheng County, Fujian Province	2015	Fujian	116.64351,25.645302
Maoxia village, Yongchun County, Fujian Province	2015	Fujian	118.271655,25.287564
Yantai village, Fuliang County, Jiangxi Province	2015	Jiangxi	117.399958,29.821099
Zhouhu village, Lichuan County, Jiangxi Province	2015	Jiangxi	117.105772,27.503987
Wang Jia Lu Cun, Heshan District, Hebi City, Henan Province	2015	Henan	114.044513,35.967662
Gelanping village, Baokang County, Hubei Province	2015	Hubei	111.387176,31.400823
Jiangtou village, Lingchuan County, Guangxi Zhuang Autonomous Region	2015	Guangxi	110.282126,25.536159
Haohuahong village, Huishui County, Guizhou Province	2015	Guizhou	106.595095,26.021213
Nuodeng village, Yunlong County, Yunnan Province	2015	Yunnan	99.38416,25.922386
Zhuqudeng village, Nyingchi County, Tibet Autonomous Region	2015	Tibet	94.381209,29.472374
Qiongkushtai village, Tekes County, Xinjiang Uygur Autonomous Region	2015	Xinjiang	82.205096,42.927237
Shilin village, Yuyao City, Ningbo City	2015	Zhejiang	121.167095,29.799438
Xiawan village, Yanqing District, Beijing	2016	Beijing	116.470413,40.692369
Xiaochuanfangyu village, Ji County, Tianjin	2016	Tianjin	117.549236,40.109258
Lijiazhuang village, Pingding County, Shanxi Province	2016	Shanxi	113.700424,38.075062
Longhuoyinzaba village, Yijinholo banner, Inner Mongolia Autonomous Region	2016	Inner Mongolia	109.770412,39.440376
Shi Miao Zi Cun, Dawa District, Panjin City, Liaoning Province	2016	Liaoning	122.097453,40.956863
Ping An Bao Cun, Jiutai District, Changchun City, Jilin Province	2016	Jilin	125.82337,43.942131
Qigan village, Pudong New Area, Shanghai	2016	Shanghai	121.676223,31.116627
Zhonghua village, Jinshan District, Shanghai	2016	Shanghai	121.152276,30.795473
Jianghang village, Kunshan City, Jiangsu Province	2016	Jiangsu	120.932944,31.25238
Huangjian village, Tinghu District, Yancheng City, Jiangsu Province	2016	Jiangsu	120.42133,33.580626
Luci village, Tonglu County, Zhejiang Province	2016	Zhejiang	119.685213,29.690046
Shanli village, Yuhuan County, Zhejiang Province	2016	Zhejiang	121.367154,28.205218
Dongbei village, Qingtian County, Zhejiang Province	2016	Zhejiang	120.113052,28.271091
Wusi village, Deqing County, Zhejiang Province	2016	Zhejiang	119.934589,30.580475
Dongban village, Datian County, Fujian Province	2016	Fujian	117.582853,25.860273
Weitou village, Jinjiang City, Fujian Province	2016	Fujian	118.587399,24.53212
Dalong village, Dayu County, Jiangxi Province	2016	Jiangxi	114.386444,25.474501
Li Jia Shi Wu Cun, Mengshan Tourism District, Linyi City, Shandong Province	2016	Shandong	117.891891,35.543893
Ma Tao Cun, Changqing District, Jinan City, Shandong Province	2016	Shandong	117.01943,36.278188
Dongchudao community, Rongcheng City, Shandong Province	2016	Shandong	122.568137,37.045246
Luzhuang village, Shenqiu County, Henan Province	2016	Henan	115.27145,33.346065
Cherry ditch village, Yunyang District, Shiyan City, Hubei Province	2016	Hubei	110.808051,32.76723
Hongjiahe village, Macheng City, Hubei Province	2016	Hubei	115.059596,31.29371
Tujiazhai village, Laifeng County, Hubei Province	2016	Hubei	109.265773,29.615614
Chaliao village, Lechang City, Guangdong Province	2016	Guangdong	113.393308,25.321964
Weicun village, Xingning District, Nanning City, Guangxi Zhuang Autonomous Region	2016	Guangxi	108.409176,22.907517
Maying village, Kaizhou District, Chongqing	2016	Chongqing	108.506877,31.623636
Qinglongchang village, Lushan County, Sichuan Province	2016	Sichuan	103.027771,30.259667
Hua Mao Cun, Bozhou District, Zunyi City, Guizhou Province	2016	Guizhou	106.592811,27.626326
Yanjiao village, Pan County, Guizhou Province	2016	Guizhou	104.631148,25.874258
Shaonuping community, Shuifu County, Yunnan Province	2016	Yunnan	104.302784,28.63054
Juwan village, Luxi County, Yunnan Province	2016	Yunnan	103.801442,24.473688
Mama village, Cuona County, Tibet Autonomous Region	2016	Tibet	91.799008,27.888221
Bojizhang village, Lantian County, Shaanxi Province	2016	Shaanxi	109.329677,34.229618
Qiandianzi village, Shanyang County, Shaanxi Province	2016	Shaanxi	110.081922,33.258844
Danma village, Sunan County, Gansu Province	2016	Gansu	100.458146,38.395891
Dazhuang village, Menyuan County, Qinghai Province	2016	Qinghai	102.00786,37.292438
Dazhuang village, Xiji County, Ningxia Hui Autonomous Region	2016	Ningxia	105.796566,35.731031
Gangou Township, Urumqi county, Xinjiang Uygur Autonomous Region	2016	Xinjiang	87.182966,43.519707
Erqi Town, Junhu farm, the sixth division of Xinjiang production and Construction Corps	2016	Xinjiang	87.072899,44.005585
Kangling village, Changping District, Beijing	2016	Beijing	116.21897,40.32394
Cuizhuang village, Binhai New Area, Tianjin	2016	Tianjin	117.798566,39.245826
Zhouwo village, Wuqiang County, Hebei Province	2016	Hebei	115.899638,38.005143
Anli village, Langshi District, Hebei Province	2016	Hebei	116.726541,39.304206
Hubao village, Guangping County, Hebei Province	2016	Hebei	115.034732,36.527851
Dobukur hunting village, Oroqen banner, Inner Mongolia Autonomous Region	2016	Inner Mongolia	124.543715,49.769643
Puhe new village, Xinmin City, Liaoning Province	2016	Liaoning	122.868876,41.774418
Renhua village, Longjing City, Jilin Province	2016	Jilin	129.55741,42.823876
Chunxing village, Yanji City, Jilin Province	2016	Jilin	129.570502,43.050243
Fangchuan village, Hunchun City, Jilin Province	2016	Jilin	130.599671,42.4456
Hala Xin Cun, meiris District, Qiqihar City, Heilongjiang Province	2016	Heilongjiang	123.91697,47.466797
Zhonghong village, Jinshan District, Shanghai	2016	Shanghai	121.011943,30.930125
Lan Xi Cun, Gaochun District, Nanjing City, Jiangsu Province	2016	Jiangsu	119.107956,31.404633
Baita village, Yixing City, Jiangsu Province	2016	Jiangsu	119.553989,31.30046
Huangtang village, Changshan County, Zhejiang Province	2016	Zhejiang	118.594179,29.114081
Ya Shan Cun, Nanling County, Anhui Province	2016	Anhui	118.034927,30.817431
Xiaonanjing village, Jinzhai County, Anhui Province	2016	Anhui	115.907433,31.788541
Da Yi Cun, Hui'an County, Fujian Province	2016	Fujian	118.975016,24.887721
Shukou village, Taihe County, Jiangxi Province	2016	Jiangxi	114.830443,26.751847
Huayuan village, Pingyuan County, Shandong Province	2016	Shandong	116.357951,37.172275
Tudao village, Changdao County, Shandong Province	2016	Shandong	120.634242,37.982967
Mogou village, Mengzhou City, Henan Province	2016	Henan	112.660913,34.922667
Zhongtang village, Xianfeng County, Hubei Province	2016	Hubei	108.897487,29.789436
Huangdu Dong culture village, Tongdao Dong Autonomous County, Hunan Province	2016	Hunan	109.732905,26.111099
Ma Tou Xi Cun, Yongding District, Zhangjiajie City, Hunan Province	2016	Hunan	110.812006,29.016909
Pumei village, Jiangyong County, Hunan Province	2016	Hunan	111.46149,25.355591
Chang Mei Cun, Rongcheng District, Jieyang City, Guangdong Province	2016	Guangdong	116.401971,23.515324
Danzhou village, Sanjiang County, Guangxi Zhuang Autonomous Region	2016	Guangxi	109.451199,25.377703
Zhong Liao Cun, Jiyang District, Sanya City, Hainan Province	2016	Hainan	109.63694,18.335868
Hejiayan village, Youyang County, Chongqing	2016	Chongqing	108.684688,28.947842
Jingzhou village, Pingtang County, Guizhou Province	2016	Guizhou	107.295883,25.91791
Mengjinglai village, Menghai County, Yunnan Province	2016	Yunnan	100.088966,21.706936
Damulu village, Guangnan County, Yunnan Province	2016	Yunnan	105.105324,23.928222
Menggen village, Lancang County, Yunnan Province	2016	Yunnan	99.978527,22.337486
Baka village, Bomi County, Tibet Autonomous Region	2016	Tibet	95.557441,29.879379
Hongda village, Langao County, Shaanxi Province	2016	Shaanxi	109.062059,32.289514
Zutou village, Chunhua County, Shaanxi Province	2016	Shaanxi	108.669341,34.775513
Pingluo village, Dali County, Shaanxi Province	2016	Shaanxi	110.048505,34.805527
Shimengou village, Wen County, Gansu Province	2016	Gansu	104.494542,32.944408
Qiangou village, Huangyuan County, Qinghai Province	2016	Qinghai	101.246181,36.79207
Duoshidai village, Huzhu County, Qinghai Province	2016	Qinghai	101.966472,36.884007
Mu Min Xin Cun, Litong District, Wuzhong City, Ningxia Hui Autonomous Region	2016	Ningxia	106.24109,38.000935
Suwuketuohai village, Zhaosu County, Xinjiang Uygur Autonomous Region	2016	Xinjiang	81.358833,42.940817
Kumubag village, Hotan City, Xinjiang Uygur Autonomous Region	2016	Xinjiang	79.911321,37.117005
Glass platform village, Pinggu District, Beijing	2016	Beijing	117.236899,40.333834
Niuzhuangzi village, Baodi District, Tianjin	2016	Tianjin	117.5633,39.632005
Xiaoyan village, Ninghe District, Tianjin	2016	Tianjin	117.86397,39.555441
Zhoutaizi village, Luanping county, Hebei Province	2016	Hebei	117.576446,40.999642
Zhenxing village, Changzhi County, Shanxi Province	2016	Shanxi	113.137473,35.900397
Jia Jia Zhuang Cun, Fenyang City, Shanxi Province	2016	Shanxi	111.830884,37.299646
Hongwei village, zalait banner, Inner Mongolia Autonomous Region	2016	Inner Mongolia	122.945132,46.689757
Dangpu Tun Village, Tieling County, Liaoning Province	2016	Liaoning	124.186719,42.183148
Seluohe village, Huadian City, Jilin Province	2016	Jilin	127.193096,43.031497
853 farm of Heilongjiang Agricultural Reclamation Hongxinglong Administration Bureau (yanwodao)	2016	Heilongjiang	132.90108,46.748272
Dongting village, Dongning City, Heilongjiang Province	2016	Heilongjiang	130.937189,44.026571
Feiyue village, Zhaodong City, Heilongjiang Province	2016	Heilongjiang	125.801982,45.671857
Xinhe village, Yi'an County, Heilongjiang Province	2016	Heilongjiang	125.170211,47.739612
Mu Jia Cun, Tianning District, Changzhou City, Jiangsu Province	2016	Jiangsu	120.137148,31.836219
Hengshanwu village, Anji County, Zhejiang Province	2016	Zhejiang	119.624207,30.619579
Yushu village, Yuexi County, Anhui Province	2016	Anhui	116.359396,30.912634
Dujia village, Fuding City, Fujian Province	2016	Fujian	120.140362,27.091087
Shuangqiao Village, Gongqing City, Jiangxi Province	2016	Jiangxi	115.800906,29.257218
Changshui village, Wuning County, Jiangxi Province	2016	Jiangxi	115.273272,29.175523
Donggou village, Jiyuan City, Henan Province	2016	Henan	112.338688,35.059723
Taishan village, Xinzheng City, Henan Province	2016	Henan	113.649809,34.588631
Nanshi village, Yangxin County, Hubei Province	2016	Hubei	115.201767,29.794154
Maling village, Jingshan County, Hubei Province	2016	Hubei	113.460991,31.06297
Beautiful village demonstration film of Sun Valley in LiuYe Lake Tourist Resort, Changde City, Hunan Province	2016	Hunan	111.732667,29.140888
Shantang village, Anren County, Hunan Province	2016	Hunan	113.335289,26.742123
Dong Hua Cun, Chaonan District, Shantou City, Guangdong Province	2016	Guangdong	116.538152,23.178458
Lutang community, Yudong new area, Yulin City, Guangxi Zhuang Autonomous Region	2016	Guangxi	110.299295,22.646701
Yongsheng Village, Wanzhou District, Chongqing	2016	Chongqing	108.258469,30.677297
Cangba village, Tongnan District, Chongqing	2016	Chongqing	105.778699,30.080317
Mugen village, Wulong County, Chongqing	2016	Chongqing	107.649924,29.527167
Huinan village, Xindu District, Chengdu City, Sichuan Province	2016	Sichuan	104.030316,30.869115
Qinggangshu village, Pixian County, Sichuan Province	2016	Sichuan	103.953994,30.853521
Shangteng Xin Cun, Shizhong District, Neijiang City, Sichuan Province	2016	Sichuan	104.937703,29.521852
Yanglie village, Xuanhan County, Sichuan Province	2016	Sichuan	107.644046,31.308982
Xiushui village, Puding County, Guizhou Province	2016	Guizhou	105.697101,26.301843
Yongsheng Village, Feng County, Shaanxi Province	2016	Shaanxi	106.77928,34.162689
Longwan village, Jingtai County, Gansu Province	2016	Gansu	104.326728,36.900798
Zhang Zheng Cun, Xingqing District, Yinchuan City, Ningxia Hui Autonomous Region	2016	Ningxia	106.367985,38.406342
Yangping village, Pengyang County, Ningxia Hui Autonomous Region	2016	Ningxia	106.887467,35.805077
Sigong village, Huocheng County, Xinjiang Uygur Autonomous Region	2016	Xinjiang	80.921714,44.278634
Qianjin village, Wafangdian City, Dalian	2016	Liaoning	121.573694,39.466975
Jijiazhuang village, Jiaozhou City, Qingdao	2016	Shandong	120.129554,36.431307
Housangong Town, 65th regiment, the fourth division of Xinjiang production and Construction Corps	2016	Xinjiang	80.776504,44.163072
Shuiyu village, Fangshan District, Beijing	2016	Beijing	115.835088,39.764802
Juguan village, Huanghua City, Hebei Province	2016	Hebei	117.222796,38.62599
Xu Cun, Heshun County, Shanxi Province	2016	Shanxi	113.680835,37.155881
Xinpingbao village, Tianzhen County, Shanxi Province	2016	Shanxi	114.08624,40.665035
Laoniuwan village, Qingshuihe County, Inner Mongolia Autonomous Region	2016	Inner Mongolia	111.473685,39.924046
Hetu alacun, Xinbin County, Liaoning Province	2016	Liaoning	124.871923,41.709772
Houchong community, Pukou District, Nanjing City, Jiangsu Province	2016	Jiangsu	118.579294,32.134141
Nanpokeng village, Xinchang County, Zhejiang Province	2016	Zhejiang	120.725524,29.332468
Lu Village, Yi County, Anhui Province	2016	Anhui	117.991767,30.003601
Huangtian village, Jing County, Anhui Province	2016	Anhui	118.506657,30.464781
Taoxi village, Gutian County, Fujian Province	2016	Fujian	118.717901,26.657993
Jixi village, Taining County, Fujian Province	2016	Fujian	117.106353,26.92446
Jia Jia Gu Cun, Gao'an City, Jiangxi Province	2016	Jiangxi	115.374012,28.201205
Bronze temple village, Xiayi County, Henan Province	2016	Henan	116.155169,34.160736
Zhangguying village, Yueyang County, Hunan Province	2016	Hunan	113.489381,29.012352
Bafang village, Xinyi City, Guangdong Province	2016	Guangdong	110.884804,22.216861
Madutang village, Lingshan County, Guangxi Zhuang Autonomous Region	2016	Guangxi	109.399643,22.449031
Changgangling village, Lingchuan County, Guangxi Zhuang Autonomous Region	2016	Guangxi	110.534035,25.403913
Fudingshan (Yao Shang Gelao ethnic culture) village, Shiqian County, Guizhou Province	2016	Guizhou	108.167266,27.34069
Dadong village, Liuwu new area, Lhasa City, Tibet Autonomous Region	2016	Tibet	91.039124,29.520125
Qidian village, Shandan County, Gansu Province	2016	Gansu	101.010759,38.816643
Zhongcun village, Yuyao City, Ningbo City	2016	Zhejiang	121.129465,29.921433
Guoshan village, Tong'an District, Xiamen	2016	Fujian	118.23129,24.728645
Huangcaowa village, Pinggu District, Beijing	2017	Beijing	117.342645,40.195737
Dong Jie Cun, Yongnian District, Handan City, Hebei Province	2017	Hebei	114.73676,36.707349
Beidaihe village, Beidaihe District, Qinhuangdao City, Hebei Province	2017	Hebei	119.43078,39.867759
Xiaochengzi village, Luanping county, Hebei Province	2017	Hebei	117.386261,41.001118
Meng Jia Cun, Fengman District, Jilin City, Jilin Province	2017	Jilin	126.687344,43.763989
Chaoyang village, Dongliao County, Jilin Province	2017	Jilin	125.329798,43.001278
Bacha Hezhe village, Tongjiang City, Heilongjiang Province	2017	Heilongjiang	133.903961,48.22091
Maoqiao Village, Jiading District, Shanghai	2017	Shanghai	121.258084,31.479018
Reservoir village, Jinshan District, Shanghai	2017	Shanghai	121.403017,30.830168
Caibang village, Qingpu District, Shanghai	2017	Shanghai	120.953336,31.122277
Zhangyang village, Yixing City, Jiangsu Province	2017	Jiangsu	119.788184,31.252094
Wang Shan Cun, Wuzhong District, Suzhou City, Jiangsu Province	2017	Jiangsu	120.558756,31.213798
Xie Hu Cun, Ganyu District, Lianyungang City, Jiangsu Province	2017	Jiangsu	119.02038,35.0441
Guzhu village, Changxing County, Zhejiang Province	2017	Zhejiang	119.81978,31.130277
Fennan village, Jiashan County, Zhejiang Province	2017	Zhejiang	120.804762,30.951546
Guanzhuang village, Qianshan County, Anhui Province	2017	Anhui	116.617687,31.026471
Shuyang Town, Nanjing County, Fujian Province	2017	Fujian	117.11955,24.631923
Shenshan village, Jinggangshan City, Jiangxi Province	2017	Jiangxi	114.110463,26.650252
Yaoxi village, Guangchang county, Jiangxi Province	2017	Jiangxi	116.30363,26.54534
Hongqi branch, Anyuan District, Pingxiang City, Jiangxi Province	2017	Jiangxi	113.879179,27.579523
Shiziliu village, economic and Technological Development Zone, Binzhou City, Shandong Province	2017	Shandong	117.957093,37.316202
Zhu Shui Wan Cun, Zichuan District, Zibo City, Shandong Province	2017	Shandong	118.085834,36.593395
Lumiao village, Xiping County, Henan Province	2017	Henan	114.006748,33.341177
Xiakou village, Nanzhang County, Hubei Province	2017	Hubei	111.502291,31.35683
Honghuaduo village, Shennongjia forest region, Hubei Province	2017	Hubei	110.492443,31.817513
Shiqiao village, Laifeng County, Hubei Province	2017	Hubei	109.311252,29.590613
Laochehe village, Longshan County, Hunan Province	2017	Hunan	109.514011,29.000783
Long Zhen Cun, Rong County, Guangxi Zhuang Autonomous Region	2017	Guangxi	110.653166,23.07477
Guanyinqiao village, wusheng County, Sichuan Province	2017	Sichuan	106.367798,30.442653
Longwei village, Pingchang County, Sichuan Province	2017	Sichuan	107.298521,31.572734
Nakong village, Zhenfeng County, Guizhou Province	2017	Guizhou	105.642028,25.521136
Yinxing village, Tengchong City, Yunnan Province	2017	Yunnan	98.522089,25.31236
Yudui village, Jiangzi County, Tibet Autonomous Region	2017	Tibet	89.466678,29.029862
Tangdi village, Bayi District, Nyingchi City, Tibet Autonomous Region	2017	Tibet	94.40116,29.649433
Jiangshan village, Shangzhou District, Shangluo City, Shaanxi Province	2017	Shaanxi	109.904678,34.10306
Hekou village, Jiayuguan City, Gansu Province	2017	Gansu	98.318544,39.729367
Jinjiawan village, Chengbei District, Xining City, Qinghai Province	2017	Qinghai	101.645084,36.68572
Shaerbrak new village, Xinyuan County, Xinjiang Uygur Autonomous Region	2017	Xinjiang	82.962837,43.457625
Madaokou village, Zhuanghe City, Dalian City	2017	Liaoning	122.986348,40.07257
Xiaowang community, Laoshan District, Qingdao	2017	Shandong	120.656875,36.261374
Danigoutou village, Huangdao District, Qingdao	2017	Shandong	119.918861,35.830985
Nanwan village, Yanqing District, Beijing	2017	Beijing	116.379109,40.549975
Weizhuang village, Daxing District, Beijing	2017	Beijing	116.40516,39.633645
Hebei village, Shunyi District, Beijing	2017	Beijing	116.734371,40.137138
Shangbeiquan village, Lingqiu County, Shanxi Province	2017	Shanxi	114.416321,39.307582
Haojiayao village, Tuoketuo County, Inner Mongolia Autonomous Region	2017	Inner Mongolia	111.231143,40.202701
Xiaohongshanzi Gacha, keshketeng banner, Inner Mongolia Autonomous Region	2017	Inner Mongolia	117.237972,42.575461
Daludao village, Donggang City, Liaoning Province	2017	Liaoning	123.741427,39.761442
Laoling village, Tonghua County, Jilin Province	2017	Jilin	126.309598,41.42289
Mengmu community, Jiangning District, Nanjing City, Jiangsu Province	2017	Jiangsu	119.023359,31.987309
Longmen Village, Kaihua County, Zhejiang Province	2017	Zhejiang	118.335598,29.461395
Shang Cun, Jixi County, Anhui Province	2017	Anhui	118.803011,30.215716
Dapu village, Zhangpu County, Fujian Province	2017	Fujian	117.692935,24.098742
Chujia village, Laizhou City, Shandong Province	2017	Shandong	120.193007,37.180734
Beicheng village, Changdao County, Shandong Province	2017	Shandong	120.732434,37.972858
Baoyao village, Dongkou County, Hunan Province	2017	Hunan	110.240764,27.109474
Nantang village, Wengyuan County, Guangdong Province	2017	Guangdong	114.134251,24.430665
Blacksmith village, Danzhou City, Hainan Province	2017	Hainan	109.359717,19.82222
Po village, Lingshui County, Hainan Province	2017	Hainan	109.986343,18.559758
Jubao village, Liangping District, Chongqing	2017	Chongqing	108.067114,30.688203
Weigan village, Pingwu County, Sichuan Province	2017	Sichuan	104.694903,32.059822
Shenzuo village, ABA County, Sichuan Province	2017	Sichuan	101.961631,32.731113
Shuifu village, Libo County, Guizhou Province	2017	Guizhou	107.914647,25.489507
Xizhuang Town, Jianshui County, Yunnan Province	2017	Yunnan	102.773501,23.651742
Douyu village, Longzi County, Tibet Autonomous Region	2017	Tibet	92.979712,28.418004
Tangnihe village, Yijun County, Shaanxi Province	2017	Shaanxi	109.081819,35.285873
Chiniudi village, Jia County, Shaanxi Province	2017	Shaanxi	110.58391,37.84955
Xigou village, Kongtong District, Pingliang City, Gansu Province	2017	Gansu	106.557975,35.560327
Kayang village, Huangzhong County, Qinghai Province	2017	Qinghai	101.435672,36.791038
Niujiafang village, Litong District, Wuzhong City, Ningxia Hui Autonomous Region	2017	Ningxia	106.218982,37.962319
Xinhe village, Longde County, Ningxia Hui Autonomous Region	2017	Ningxia	106.14945,35.580947
Ming Sha Cun, Shapotou District, Zhongwei City, Ningxia Hui Autonomous Region	2017	Ningxia	105.043005,37.475058
Xiachahe village, Yanqi County, Xinjiang Uygur Autonomous Region	2017	Xinjiang	86.578245,42.051072
Jiayi village, Xinhe County, Xinjiang Uygur Autonomous Region	2017	Xinjiang	82.64117,41.589307
Pakelek village, Wensu County, Xinjiang Uygur Autonomous Region	2017	Xinjiang	80.271414,41.690281
Kuoktobe Town, 77th regiment, fourth division of Xinjiang production and Construction Corps	2017	Xinjiang	80.910618,43.03092
Han Zhiying village, Wuqing District, Tianjin	2017	Tianjin	116.844542,39.551174
Qixinzhuang village, Ninghe District, Tianjin	2017	Tianjin	117.391095,39.3573
Balizhuang village, Zaoqiang County, Hebei Province	2017	Hebei	115.763116,37.5405
Xidao village, Longhua County, Hebei Province	2017	Hebei	118.108394,41.428965
Dongzhang village, Changzhi County, Shanxi Province	2017	Shanxi	113.085606,35.907371
Taolingou village, suburb of Yangquan City, Shanxi Province	2017	Shanxi	113.573399,37.897102
Shenshuitai village, Wushen Banner, Inner Mongolia Autonomous Region	2017	Inner Mongolia	108.993416,38.410642
Wulan Mulun village, Yijinholo banner, Inner Mongolia Autonomous Region	2017	Inner Mongolia	110.109697,39.447841
Shangshiqiao village, Qianshan Scenic Spot, Anshan City, Liaoning Province	2017	Liaoning	123.083363,41.019797
Xincun village, Panshan County, Liaoning Province	2017	Liaoning	122.079678,41.323906
Shianjiazi village, Dehui City, Jilin Province	2017	Jilin	125.745679,44.474835
Arctic village, Mohe County, Heilongjiang Province	2017	Heilongjiang	122.366127,53.487363
Suibin farm of Heilongjiang Agricultural Reclamation Baoquanling Administration Bureau	2017	Heilongjiang	131.693089,47.528691
Xingshi village, Gannan County, Heilongjiang Province	2017	Heilongjiang	123.707134,47.876908
Fengle village, Chongming District, Shanghai	2017	Shanghai	121.856917,31.330694
Taicang Power Station, Jiangsu Province	2017	Jiangsu	121.08288,31.511721
Xianghongdian village, Jinzhai County, Anhui Province	2017	Anhui	116.176329,31.568974
Xiaogang Village, Fengyang County, Anhui Province	2017	Anhui	117.781902,32.841058
Xiakeng village, Hui'an County, Fujian Province	2017	Fujian	118.886542,24.908175
Niuzhai village, Fuqing City, Fujian Province	2017	Fujian	119.481736,25.709539
Xia Bao Cun, Yushui District, Xinyu City, Jiangxi Province	2017	Jiangxi	115.006587,27.671402
Shi Zui village, Xinjian District, Nanchang City, Jiangxi Province	2017	Jiangxi	115.838303,28.85586
Xi Huafeng village, Wuzhi County, Henan Province	2017	Henan	113.204254,35.044829
Gan Chong Cun, Shihe District, Xinyang City, Henan Province	2017	Henan	114.075771,31.960766
Han Yan Cun, Jiyuan City, Henan Province	2017	Henan	112.246712,35.054323
Immigrant village, high tech Development Zone, Jingzhou City, Hubei Province	2017	Hubei	112.329648,30.185332
Guanmiaoshan village, Zhijiang City, Hubei Province	2017	Hubei	111.842617,30.512266
Dongmen Village, Liuyang City, Hunan Province	2017	Hunan	113.407046,28.341248
Zhujia village, Taojiang County, Hunan Province	2017	Hunan	111.921445,28.46013
Jiuling village, Jiaoling County, Guangdong Province	2017	Guangdong	116.136812,24.563702
Baping village, Nandan county, Guangxi Zhuang Autonomous Region	2017	Guangxi	107.467778,25.213026
Dazhao village, Zhongdu Town, Luzhai County, Guangxi Zhuang Autonomous Region	2017	Guangxi	109.696327,24.713748
Wanshengba village, Shizhu County, Chongqing	2017	Chongqing	108.461558,30.173329
Bajiaosi village, Yongchuan District, Chongqing	2017	Chongqing	105.865199,29.318916
Beiquan village, Beibei District, Chongqing	2017	Chongqing	106.416272,29.855801
Baoshan Village, Pengzhou City, Sichuan Province	2017	Sichuan	103.78936,31.23799
Hong Cao Cun, Mingshan District, Ya'an City, Sichuan Province	2017	Sichuan	103.137798,30.15881
Shuanggu village, Fuquan City, Guizhou Province	2017	Guizhou	107.494666,26.670933
Zixi Yi village, Chuxiong City, Yunnan Province	2017	Yunnan	101.431666,25.101785
Machang village, Feng County, Shaanxi Province	2017	Shaanxi	106.539546,33.865971
Washixi village, Nanzheng County, Shaanxi Province	2017	Shaanxi	106.603405,32.848631
Huaqiao village, Kang County, Gansu Province	2017	Gansu	105.425076,33.44152
Sun Ji Cun, Qinzhou District, Tianshui City, Gansu Province	2017	Gansu	105.726085,34.37754
Wang fo Si Cun, Ledu District, Haidong City, Qinghai Province	2017	Qinghai	102.41804,36.55562
Qingliang village, Longde County, Ningxia Hui Autonomous Region	2017	Ningxia	106.183089,35.591177
Bohai village, Wafangdian City, Dalian	2017	Liaoning	121.697046,39.92269
Kekedala Town, kekekedala City, the fourth division of Xinjiang production and Construction Corps	2017	Xinjiang	80.630633,44.133126
Company 1, 188 regiment, 10th division, Xinjiang production and Construction Corps	2017	Xinjiang	87.795388,47.344885
Hongluo Town, Huairou District, Beijing	2017	Beijing	116.626349,40.369817
Xijingyu village, Jizhou District, Tianjin	2017	Tianjin	117.424211,40.078141
Lijiashan village, Linxian County, Shanxi Province	2017	Shanxi	110.782414,37.6388
Hougou village, Yuci District, Jinzhong City, Shanxi Province	2017	Shanxi	112.812406,37.842209
Xinbaozi village, Suizhong County, Liaoning Province	2017	Liaoning	119.780299,40.109744
Hongdou village, Jiangyin City, Jiangsu Province	2017	Jiangsu	120.586626,31.745835
Xikeng village, Songyang County, Zhejiang Province	2017	Zhejiang	119.520689,28.520591
Ke Cun, Yi County, Anhui Province	2017	Anhui	117.753516,30.115632
Nianshan village, Zhenghe County, Fujian Province	2017	Fujian	118.940268,27.362251
Yan Cun, Wuyuan County, Jiangxi Province	2017	Jiangxi	117.802998,29.343579
Houpengzhuang village, yuncheng county, Shandong Province	2017	Shandong	116.084525,35.5916
Deng Cheng Zhen Deng Dong Cun, Shangshui County, Henan Province	2017	Henan	114.481922,33.653099
Pei Cheng Cun, Yicheng District, Luohe City, Henan Province	2017	Henan	113.777662,33.681809
Bachi village, Qiyang County, Hunan Province	2017	Hunan	111.90697,26.49331
Cao Bian Cun, Shinan District, Zhongshan City, Guangdong Province	2017	Guangdong	113.332865,22.447839
Xialiantang village, Wuxuan County, Guangxi Zhuang Autonomous Region	2017	Guangxi	109.766609,23.508959
Su Cun, Lingshan County, Guangxi Zhuang Autonomous Region	2017	Guangxi	109.498652,22.580439
Dayuan ancient village, Qionghai City, Hainan Province	2017	Hainan	110.578088,19.299242
Luoyi village, Chengmai County, Hainan Province	2017	Hainan	110.12467,19.904028
Diliang village, Tianzhu County, Guizhou Province	2017	Guizhou	109.162812,26.764283
Sideng village, Jianchuan County, Yunnan Province	2017	Yunnan	99.856627,26.32521
Fenghuo village, Liquan County, Shaanxi Province	2017	Shaanxi	108.642668,34.588531
Lijiakeng village, Haishu District, Ningbo	2017	Zhejiang	121.166214,29.792382
Zhilin village, Yuyao City, Ningbo City	2017	Zhejiang	121.302235,29.915738
Qingjiao village, Haicang District, Xiamen City	2017	Fujian	117.971831,24.478388
Jinbing village, Xiang'an District, Xiamen City	2017	Fujian	118.293016,24.777765
Dongcun village, Fangshan District, Beijing	2018	Beijing	115.527797,39.781459
Beilangzhong village, Shunyi District, Beijing	2018	Beijing	116.575098,40.215827
Jinwuluo village, Miyun District, Beijing	2018	Beijing	116.863693,40.462159
Zhaojiatai village, Mentougou District, Beijing	2018	Beijing	116.038025,39.88659
Diagonally goumen village, Huairou District, Beijing	2018	Beijing	116.665973,40.872
Chengjiazhuang village, Jizhou District, Tianjin	2018	Tianjin	117.387274,39.917819
Masheng village, Wuqing District, Tianjin	2018	Tianjin	117.064999,39.645319
Hejiayu village, Zunhua City, Hebei Province	2018	Hebei	117.89676,40.22653
Zhoujiazhuang Township, Jinzhou City, Hebei Province	2018	Hebei	115.10478,38.029093
Xiaoxinwang village, Neiqiu County, Hebei Province	2018	Hebei	114.553443,37.259453
Xiaodi village, Hanshan District, Hebei Province	2018	Hebei	114.575322,36.510862
Yudaokou village, Weichang County, Hebei Province	2018	Hebei	116.98567,42.151429
Grape Town, Changli County, Hebei Province	2018	Hebei	119.107145,39.751219
Dongzheng village, Yonghe County, Shanxi Province	2018	Shanxi	110.506026,36.682314
Zhangbi village, Jiexiu City, Shanxi Province	2018	Shanxi	111.979161,36.967445
Shang'an village, Yangqu County, Shanxi Province	2018	Shanxi	112.669764,38.113795
Wang tanju village, Yu County, Shanxi Province	2018	Shanxi	113.494988,38.130704
Changping village, Huguan County, Shanxi Province	2018	Shanxi	113.252265,36.138749
Qigan village, Erguna City, Inner Mongolia Autonomous Region	2018	Inner Mongolia	120.772617,52.194897
Mengjiaduan village, Naiman Banner, Inner Mongolia Autonomous Region	2018	Inner Mongolia	120.828765,43.445086
Leiyingzi village, karaqin banner, Inner Mongolia Autonomous Region	2018	Inner Mongolia	118.896719,41.866335
Chagan Qaidam village, Yijinholo banner, Inner Mongolia Autonomous Region	2018	Inner Mongolia	109.773267,39.296089
Dui Zhuang Shi Cun, Qianshan District, Anshan City, Liaoning Province	2018	Liaoning	123.069441,41.000694
Yao Gou Cun, Zhen'an District, Dandong City, Liaoning Province	2018	Liaoning	124.48274,40.218196
Dawa District, Panjin City, Liaoning Province	2018	Liaoning	122.230114,41.112846
Xiaopingfang village, Jianping County, Liaoning Province	2018	Liaoning	119.722664,41.40722
Ma'anling village, Shulan County, Jilin Province	2018	Jilin	127.280831,44.058093
Heiyu village, Shuangyang District, Changchun City, Jilin Province	2018	Jilin	125.655038,43.632339
Gucheng village, Panshi City, Jilin Province	2018	Jilin	126.02993,43.209089
Liming Village, Taobei District, Baicheng City, Jilin Province	2018	Jilin	122.870544,45.722292
Heilongjiang Dahailin Shuangfeng Forest Farm (Xuexiang)	2018	Heilongjiang	128.861425,44.535842
Xiao Zhu Jia Cun, Ning'an City, Heilongjiang Province	2018	Heilongjiang	129.103617,44.077374
Fengshou village, Aimin District, Mudanjiang City, Heilongjiang Province	2018	Heilongjiang	129.591174,44.672696
Wai Si Dao Gou Cun, Aihui District, Heihe City, Heilongjiang Province	2018	Heilongjiang	127.517222,50.088073
Xianqiao village, Chongming District, Shanghai	2018	Shanghai	121.615768,31.637263
Wufang village, Fengxian District, Shanghai	2018	Shanghai	121.541649,30.898482
Xinyi village, Jinshan District, Shanghai	2018	Shanghai	121.035567,30.858396
Nanxing village, Jinshan District, Shanghai	2018	Shanghai	121.246847,30.895798
Ma Zhuang Cun, Jiawang District, Xuzhou City, Jiangsu Province	2018	Jiangsu	117.35738,34.373827
Doushan village, Xishan District, Wuxi City, Jiangsu Province	2018	Jiangsu	120.40879,31.686006
Linghu village, Wuzhong District, Suzhou City, Jiangsu Province	2018	Jiangsu	120.448846,31.137443
Lijiayuan village, Liyang City, Jiangsu Province	2018	Jiangsu	119.54538,31.197074
Meilin Village, Xinbei District, Changzhou City, Jiangsu Province	2018	Jiangsu	119.870592,31.947107
Quanxin village, Dafeng District, Yancheng City, Jiangsu Province	2018	Jiangsu	120.45181,33.281339
Xiajiang village, Chun'an County, Zhejiang Province	2018	Zhejiang	118.731828,29.379069
Shi Cong Cun, Nanxun District, Huzhou City, Zhejiang Province	2018	Zhejiang	120.274665,30.729534
Xiashantou village, Yueqing City, Zhejiang Province	2018	Zhejiang	121.179467,28.417959
Zhang Si Cun, Tiantai County, Zhejiang Province	2018	Zhejiang	120.858985,29.144373
Jianchuan village, Jinyun County, Zhejiang Province	2018	Zhejiang	120.055355,28.72717
Dong Cheng Cun, Shangyu District, Shaoxing City, Zhejiang Province	2018	Zhejiang	120.975402,29.75812
Qi Mei Cun, Xuanzhou District, Xuancheng City, Anhui Province	2018	Anhui	118.982691,30.831296
Tangshan village, economic development zone, Chaohu City, Anhui Province	2018	Anhui	117.956718,31.658065
Shuangxi village, Ningguo City, Anhui Province	2018	Anhui	118.954939,30.655788
Gaofeng village, Guangde County, Anhui Province	2018	Anhui	119.507654,30.829655
Da Zhou Cun, Qiaocheng District, Bozhou City, Anhui Province	2018	Anhui	115.807132,33.494122
Siqian Town, Taihu County, Anhui Province	2018	Anhui	116.227308,30.560038
Peixie village, Xinluo District, Longyan City, Fujian Province	2018	Fujian	116.860809,25.11992
Huiyu village, Quangang District, Quanzhou City, Fujian Province	2018	Fujian	119.008147,25.189085
Yuansha village, Datian County, Fujian Province	2018	Fujian	117.811944,26.070091
Nanxiao village, Fuqing City, Fujian Province	2018	Fujian	119.447013,25.587573
Yanshu village, Yunxiao County, Fujian Province	2018	Fujian	117.18143,23.974057
Luotian village, Anyi County, Jiangxi Province	2018	Jiangxi	115.612789,28.754001
Xiannvhu District, Xinyu City, Jiangxi Province	2018	Jiangxi	114.872796,27.835459
Mao Qiao Cun, Chaisang District, Jiujiang City, Jiangxi Province	2018	Jiangxi	115.873389,29.552318
Dongyang village, Luxi County, Jiangxi Province	2018	Jiangxi	114.070228,27.645323
Yuanlong she village, Dayu County, Jiangxi Province	2018	Jiangxi	114.443274,25.441228
Kenli District, Dongying City, Shandong Province	2018	Shandong	118.364121,37.588139
Xue Zhuang, Lingcheng District, De Zhou City, Shandong Province	2018	Shandong	116.600361,37.486065
Zheng Zhuang, Qufu City, Shandong Province	2018	Shandong	116.954109,35.538233
Nantangzi village, Dongping County, Shandong Province	2018	Shandong	116.178271,36.018936
Yuangou village, Mengzhou City, Henan Province	2018	Henan	112.60804,34.970055
Liu Zhuang Cun, Mianchi County, Henan Province	2018	Henan	112.010456,34.82044
Jian Cun, Xixia County, Henan Province	2018	Henan	111.392916,33.351828
Shuaiwa village, Guangshan County, Henan Province	2018	Henan	114.754738,31.812614
Yao Zhuang Hui nationality township, Jia County, Henan Province	2018	Henan	113.293845,33.87766
Wujiatai village, Xuanen County, Hubei Province	2018	Hubei	109.542389,30.081437
Zhangmuxi village, Songzi City, Hubei Province	2018	Hubei	111.545494,30.008438
Nanzhuang Village, Zhongxiang City, Hubei Province	2018	Hubei	112.872448,31.348891
Quanxinfan village, Yidu City, Hubei Province	2018	Hubei	111.453499,30.310856
Village, Jianshi County, Hubei Province	2018	Hubei	110.047239,30.397589
Shibadong village, Huayuan County, Hunan Province	2018	Hunan	109.512131,28.39047
Tongmu village, Yuelu District, Changsha City, Hunan Province	2018	Hunan	112.757246,28.107049
Xichang village, Miluo City, Hunan Province	2018	Hunan	112.98781,28.674296
Tuping village, Xinhua County, Hunan Province	2018	Hunan	111.018231,27.838123
Nanmuqiao village, Mayang County, Hunan Province	2018	Hunan	109.685695,27.807285
Lingtan village, Nanxiong City, Guangdong Province	2018	Guangdong	114.397552,25.258727
Dongsheng Village, Xingning City, Guangdong Province	2018	Guangdong	115.935345,24.190096
Shande village, Puning City, Guangdong Province	2018	Guangdong	115.824865,23.243734
Qiao Lao Cun, Mashan County, Guangxi Zhuang Autonomous Region	2018	Guangxi	108.268416,23.672352
Sandy village, Cangwu County, Guangxi Zhuang Autonomous Region	2018	Guangxi	111.589116,23.786413
Buyang village, Sanjiang County, Guangxi Zhuang Autonomous Region	2018	Guangxi	109.522974,25.860419
Lin Tuo village, Tiandong County, Guangxi Zhuang Autonomous Region	2018	Guangxi	107.263649,23.581055
Shamei village, Qionghai City, Hainan Province	2018	Hainan	110.562687,19.109929
Shipo village, Lingshui County, Hainan Province	2018	Hainan	109.952802,18.758424
Linfeng village, Changshou District, Chongqing	2018	Chongqing	107.225259,29.893989
Nanqiao village, Wanzhou District, Chongqing	2018	Chongqing	108.475413,30.940608
Huangzhuang village, Jiangjin District, Chongqing	2018	Chongqing	106.52776,29.086185
Wanlong village, Qijiang District, Chongqing	2018	Chongqing	106.722158,28.486332
Balong village, Shizhu County, Chongqing	2018	Chongqing	108.54399,30.147336
Zhanqi village, Pidu District, Chengdu City, Sichuan Province	2018	Sichuan	103.775822,30.959972
Xingguang village, Luojiang District, Deyang City, Sichuan Province	2018	Sichuan	104.589007,31.303174
Zhuxi village, Kaijiang County, Sichuan Province	2018	Sichuan	107.843622,30.935956
Tangba village, Yucheng District, Ya'an City, Sichuan Province	2018	Sichuan	103.152459,29.964669
Shilong village, Pingchang County, Sichuan Province	2018	Sichuan	107.339413,31.555889
Qiuqiu village, Xichang City, Sichuan Province	2018	Sichuan	102.126451,27.972076
Xingxi village, Guiding County, Guizhou Province	2018	Guizhou	107.171805,26.438408
Da Ba Cun, Xixiu District, Anshun City, Guizhou Province	2018	Guizhou	106.117988,26.157283
Basha village, Congjiang County, Guizhou Province	2018	Guizhou	108.87286,25.726132
Lianfeng village, Xingyi City, Guizhou Province	2018	Guizhou	104.867873,25.282365
Wengqi village, Dushan County, Guizhou Province	2018	Guizhou	107.590525,25.970883
Daying street community, Hongta District, Yuxi City, Yunnan Province	2018	Yunnan	102.505828,24.345033
Jinji village, Luoping County, Yunnan Province	2018	Yunnan	104.408735,24.961699
Doushaguan Town, Yanjin County, Yunnan Province	2018	Yunnan	104.128055,28.040496
Wengding village, Cangyuan County, Yunnan Province	2018	Yunnan	99.170691,23.284223
Hehe Chahua village, Tengchong City, Yunnan Province	2018	Yunnan	98.509106,25.17439
Karu Township, Nimu County, Tibet Autonomous Region	2018	Tibet	90.100571,29.355595
Lianba village, Linzhou County, Tibet Autonomous Region	2018	Tibet	91.36198,29.868818
Baiding village, Chengguan District, Lhasa City, Tibet Autonomous Region	2018	Tibet	91.245307,29.643958
Sangang new village, Yadong County, Tibet Autonomous Region	2018	Tibet	88.947814,27.519253
Taiziping village, Shangnan County, Shaanxi Province	2018	Shaanxi	110.590182,33.402992
Bai Cun, Liquan County, Shaanxi Province	2018	Shaanxi	108.594058,34.532175
Tianliu village, Linwei District, Weinan City, Shaanxi Province	2018	Shaanxi	109.605003,34.338546
Kang Ping Cun, Baota District, Yan'an City, Shaanxi Province	2018	Shaanxi	109.586161,36.741508
Gu Jiashan village, Baiyin District, Baiyin City, Gansu Province	2018	Gansu	104.21927,36.345875
YueYaQuan village, Dunhuang City, Gansu Province	2018	Gansu	94.673311,40.103387
Xihe village, Jingtai County, Gansu Province	2018	Gansu	104.138175,37.260849
Li Guan Wan Cun, Qinzhou District, Tianshui City, Gansu Province	2018	Gansu	105.756556,34.549954
Hekou village, Xigu District, Lanzhou City, Gansu Province	2018	Gansu	103.445291,36.180506
Jiza County, Qinghai Province	2018	Qinghai	102.086149,35.879041
Bian magou village, Datong County, Qinghai Province	2018	Qinghai	101.828541,36.974282
Longyang new village, Gonghe County, Qinghai Province	2018	Qinghai	100.89042,36.167849
Erlian village, guide County, Qinghai Province	2018	Qinghai	101.543483,36.128984
Shilidian village, Helan County, Ningxia Hui Autonomous Region	2018	Ningxia	106.394578,38.670056
Xinping village, Helan County, Ningxia Hui Autonomous Region	2018	Ningxia	106.388979,38.558851
Yejia village, Jingyuan County, Ningxia Hui Autonomous Region	2018	Ningxia	106.384049,35.398861
Longquan Village, Dawukou District, Shizuishan City, Ningxia Hui Autonomous Region	2018	Ningxia	106.297972,38.967216
Chakerikuyi village, Yingjisha County, Xinjiang Uygur Autonomous Region	2018	Xinjiang	76.197886,38.931848
Moon Di village, Mulei Kazakh Autonomous County, Xinjiang Uygur Autonomous Region	2018	Xinjiang	89.984473,43.765175
Wulan Wusu Town, Shawan County, Xinjiang Uygur Autonomous Region	2018	Xinjiang	85.832401,44.33511
Yeraman village, burjin County, Xinjiang Uygur Autonomous Region	2018	Xinjiang	86.832478,48.19159
Tumenzi village, Jinpu new area, Dalian	2018	Liaoning	121.937801,39.308032
Yuantun community, Jinpu new area, Dalian	2018	Liaoning	121.815345,39.418737
Qingfeng community, Chengyang District, Qingdao	2018	Shandong	120.498178,36.282098
Yuhuangmiao village, Jiaozhou City, Qingdao City	2018	Shandong	119.957033,36.387391
Mao'ao village, Jiangbei District, Ningbo	2018	Zhejiang	121.473149,30.024163
Dashan Village, Yuyao City, Ningbo City	2018	Zhejiang	121.060029,29.764714
Matang village, Xiang'an District, Xiamen City	2018	Fujian	118.242708,24.740775
Baijiaoci village, Tong'an District, Xiamen City	2018	Fujian	117.949831,24.858039
Company 7, 71st regiment, fourth division, Xinjiang production and Construction Corps	2018	Xinjiang	83.300199,43.500395
Company 8, 73rd regiment, fourth division, Xinjiang production and Construction Corps	2018	Xinjiang	81.925106,43.465855
Liuduhe village, Bohai Town, Huairou District, Beijing	2019	Beijing	116.543417,40.390743
Yubai village, Yanji Town, Mentougou District, Beijing	2019	Beijing	115.936157,40.100805
Hexi village, Gubeikou Town, Miyun District, Beijing	2019	Beijing	117.158873,40.69429
Qianlugezhuang village, Beixiaoying Town, Shunyi District, Beijing	2019	Beijing	116.748503,40.187432
Xianrendong village, Ming Tombs Town, Changping District, Beijing	2019	Beijing	116.25081,40.256361
Qiuzhuang village, yujiawu Hui Township, Tongzhou District, Beijing	2019	Beijing	116.728035,39.654257
Tielu village, DAZHUANGKE Township, Yanqing District, Beijing	2019	Beijing	116.186264,40.399882
Lianhua'an village, shijiaying Township, Fangshan District, Beijing	2019	Beijing	115.650653,39.849169
Taopeng village, shandongzhuang Town, Pinggu District, Beijing	2019	Beijing	117.1603,40.24723
Xiaoxin Wharf Village, Huangzhuang Town, Baodi District, Tianjin	2019	Tianjin	117.464741,39.52987
Zhaozhuangzi village, xiditou Town, Beichen District, Tianjin	2019	Tianjin	117.340037,39.301718
Liubu village, Xinkou Town, Xiqing District, Tianjin	2019	Tianjin	116.936593,39.072366
Dongshan village, Xiaying Town, Jizhou District, Tianjin	2019	Tianjin	117.517862,40.192459
Longquan Guan Zhen camel Bay Cun, Fuping County, Baoding City, Hebei Province	2019	Hebei	113.857673,38.896844
Jia Jia Kou Zhen Xiao He Zhuang Cun, Ningjin County, Xingtai City, Hebei Province	2019	Hebei	115.104046,37.587745
Liu Jie Xiang Tu Lou Sheng Li Cun, Yongqing County, Langfang City, Hebei Province	2019	Hebei	116.524121,39.219178
Gang Nan Zhen Li Jia Zhuang Cun, Pingshan County, Shijiazhuang City, Hebei Province	2019	Hebei	114.018178,38.380633
Jixian village, Hecun Town, Fengfeng mining area, Handan City, Hebei Province	2019	Hebei	114.15939,36.549738
Dai He Zhen Xi Gu Cheng Cun, Beidaihe District, Qinhuangdao City, Hebei Province	2019	Hebei	119.42797,39.820926
Jing he Zhen Feng ER Zhuang Cun, Hejian City, Cangzhou City, Hebei Province	2019	Hebei	116.456797,38.348284
Xia Kou Zhen Liu Lao Ren Cun, Fucheng County, Hengshui City, Hebei Province	2019	Hebei	116.554523,38.017573
Song Jia Gou Xiang Song Jia Gou Cun, Kelan County, Xinzhou City, Shanxi Province	2019	Shanxi	111.686543,38.650413
Shuiyukou village, Chengxi street, Yongji City, Yuncheng City, Shanxi Province	2019	Shanxi	110.430732,34.834094
Run Cheng Zhen Zhong Zhuang Cun, Yangcheng County, Jincheng City, Shanxi Province	2019	Shanxi	112.561482,35.521066
Duan Cun Zhen Heng Po Cun, Pingyao County, Jinzhong City, Shanxi Province	2019	Shanxi	112.187304,37.077841
Dongcheng sub district office Gou Bei Cun, Gaoping City, Jincheng City, Shanxi Province	2019	Shanxi	112.961845,35.809066
Chakou Xiang Gan Quan Jing Cun, Pingding County, Yangquan City, Shanxi Province	2019	Shanxi	113.747397,38.06871
Fu Cheng Zhen Fei Ling Cun, Anze County, Linfen City, Shanxi Province	2019	Shanxi	112.278968,36.213604
Hao Zhuang Zhen Dong Jia Zhuang Cun, Yingze District, Taiyuan City, Shanxi Province	2019	Shanxi	112.70787,37.868191
Guan Wang Miao Xiang Da he Cun, Xiangning County, Linfen City, Shanxi Province	2019	Shanxi	111.045101,35.745722
Shiwei village, Erguna City, Hulunbuir City, Inner Mongolia Autonomous Region	2019	Inner Mongolia	119.908754,51.341494
Siyi village, Qinglongshan Town, Naiman Banner, Tongliao City, Inner Mongolia Autonomous Region	2019	Inner Mongolia	121.106497,42.334559
Hasatu village, Ulan Mulun Town, Yijinholo banner, Ordos City, Inner Mongolia Autonomous Region	2019	Inner Mongolia	109.846477,39.483716
Changgao village, Xiaochengzi Town, Ningcheng County, Chifeng, Inner Mongolia Autonomous Region	2019	Inner Mongolia	118.926448,41.822798
Ta'er Hu Zhen Lian Feng Cun, Wuyuan County, Bayannur City, Inner Mongolia Autonomous Region	2019	Inner Mongolia	107.855008,41.079841
Ulan hadagacha, Tengger Eris Town, Alxa League, Inner Mongolia Autonomous Region	2019	Inner Mongolia	104.826173,37.661979
Wudaohezi village, Haolibao Town, zalait banner, Hinggan League, Inner Mongolia Autonomous Region	2019	Inner Mongolia	123.153307,46.647778
Gou men Zhen Xi Wan Cun, tuyou banner, Baotou City, Inner Mongolia Autonomous Region	2019	Inner Mongolia	110.523986,40.60369
Tian Jia Jie Dao Da Bao Zi Cun, Dawa District, Panjin City, Liaoning Province	2019	Liaoning	122.042148,41.053735
Liu Er Bao Zhen PI Jia Bao Cun, Liaozhong District, Shenyang City, Liaoning Province	2019	Liaoning	122.921295,41.686558
Xiang Yang Xiang He Ping Cun, Huanren County, Benxi City, Liaoning Province	2019	Liaoning	125.330343,41.140087
Zhang Yi Zhan Jie Dao Zhang Yi Zhan Cun, Tiexi District, Shenyang City, Liaoning Province	2019	Liaoning	123.075749,41.668208
Duan Jia Xiang She Shan Zi Cun, Heishan County, Jinzhou City, Liaoning Province	2019	Liaoning	122.048094,41.588624
Ma Feng Zhen Zhu Jia Cun, Haicheng City, Anshan City, Liaoning Province	2019	Liaoning	123.018253,40.794316
Ping Fang Zi Zhen Xiao Ying Cun, Kazuo County, Chaoyang City, Liaoning Province	2019	Liaoning	119.665862,41.05371
Jinchuan town Jinchuan village, Huinan County, Tonghua City, Jilin Province	2019	Jilin	126.398453,42.354571
Cha Gan Hu Zhen Miao Yin Si Cun, Qianguo County, Songyuan City, Jilin Province	2019	Jilin	124.469029,45.220832
He Yuan Zhen Bao Nan Cun, Yitong Manchu Autonomous County, Siping City, Jilin Province	2019	Jilin	125.746427,43.119235
Yan Ming Hu Zhen Yao Dian Cun, Dunhua City, Yanbian Prefecture, Jilin Province	2019	Jilin	128.688032,43.730675
Hua Jiao Xiang Xian Feng Cun, Huadian City, Jilin City, Jilin Province	2019	Jilin	126.729972,42.761535
Taiping Zhen belly belt he Cun, Shuangyang District, Changchun City, Jilin Province	2019	Jilin	125.822592,43.33514
Shi Xian Zhen Shui Nan Cun, Tumen City, Yanbian Prefecture, Jilin Province	2019	Jilin	129.812541,43.029205
Dong Feng Zhen Tai He Cun, Dongfeng County, Liaoyuan City, Jilin Province	2019	Jilin	125.543402,42.766506
Binzhou town Youlian village, Bin County, Harbin City, Heilongjiang Province	2019	Heilongjiang	127.367484,45.633168
Xia Cheng Zi Zhen Gu Yu Shu Cun, Muling City, Mudanjiang City, Heilongjiang Province	2019	Heilongjiang	130.454527,44.616949
Hu tou Zhen Hu tou Cun, Hulin City, Jixi City, Heilongjiang Province	2019	Heilongjiang	133.67575,45.989005
Qing Shan Xiang Fen Dou Cun, Boli County, Qitaihe City, Heilongjiang Province	2019	Heilongjiang	130.659193,45.805846
Long'an Qiao Zhen Xiao He Dong Cun, Fuyu County, Qiqihar City, Heilongjiang Province	2019	Heilongjiang	124.472943,47.491064
Baiyin Na Oroqen Township Baiyin Na village, huma County, Daxinganling Prefecture, Heilongjiang Province	2019	Heilongjiang	125.929982,52.422969
Gong Nong Xiang Bei Xing Cun, Tieli City, Yichun City, Heilongjiang Province	2019	Heilongjiang	128.207857,47.084368
Shuanghe Zhen Xi Nan Cun, Beilin District, Suihua City, Heilongjiang Province	2019	Heilongjiang	127.112579,46.847439
Gexin village, Pujiang Town, Minhang District, Shanghai	2019	Shanghai	121.562029,31.084329
Lianhu village, Jinze Town, Qingpu District, Shanghai	2019	Shanghai	121.009105,31.064915
Tangwan village, Luojing Town, Baoshan District, Shanghai	2019	Shanghai	121.322535,31.490199
Dayu village, Malu Town, Jiading District, Shanghai	2019	Shanghai	121.322534,31.387594
Duijing village, Zhujing Town, Jinshan District, Shanghai	2019	Shanghai	121.130856,30.888223
Lianmin village, Chuansha town, Pudong New Area, Shanghai	2019	Shanghai	121.691012,31.096251
Nansheng village, Zhelin Town, Fengxian District, Shanghai	2019	Shanghai	121.487336,30.864961
Horticultural village, Gangyan Town, Chongming District, Shanghai	2019	Shanghai	121.728949,31.577753
Da Tang Jin Cun, Shuangtang community, Guli street, Jiangning District, Nanjing City, Jiangsu Province	2019	Jiangsu	118.72803,31.856146
Da Zhong Jie Dao Heng Bei Cun, Dafeng District, Yancheng City, Jiangsu Province	2019	Jiangsu	120.499713,33.158193
Zhang Zhu Zhen Shan Juan Cun, Yixing City, Wuxi City, Jiangsu Province	2019	Jiangsu	119.674727,31.309459
Han Wang Zhen Han Wang Cun, Tongshan District, Xuzhou City, Jiangsu Province	2019	Jiangsu	117.094768,34.204898
Tongli Zhen Bei Lian Cun, Wujiang District, Suzhou City, Jiangsu Province	2019	Jiangsu	120.76649,31.211499
Fang Xiang Zhen Yan Hu Cun, Hanjiang District, Yangzhou City, Jiangsu Province	2019	Jiangsu	119.438199,32.59042
Huang Qiao Zhen Qi Xiang Cun, Taixing City, Taizhou City, Jiangsu Province	2019	Jiangsu	120.291101,32.221523
Ping Yuan Chi Cun, Chengbei street, Rugao City, Nantong City, Jiangsu Province	2019	Jiangsu	120.513164,32.454106
Xue Yan Zhen Cheng Xi Hui Min Cun, Wujin District, Changzhou City, Jiangsu Province	2019	Jiangsu	120.044803,31.523341
Di Pu Jie Dao Lu Jia Cun, Anji County, Huzhou City, Zhejiang Province	2019	Zhejiang	119.756144,30.686374
Dagangtou town dagangtou village, Liandu District, Lishui City, Zhejiang Province	2019	Zhejiang	119.751841,28.301565
Longjing Village, Xihu street, Xihu scenic spot, Hangzhou City, Zhejiang Province	2019	Zhejiang	120.111861,30.225175
Jian Shan Zhen Wu Shi Cun, Pan'an County, Jinhua City, Zhejiang Province	2019	Zhejiang	120.74263,29.243124
Dong Ping Jie Dao Dong Ao Cun, Dongtou District, Wenzhou City, Zhejiang Province	2019	Zhejiang	121.167742,27.829346
Hua Niao Xiang Hua Niao Cun, Shengsi County, Zhoushan City, Zhejiang Province	2019	Zhejiang	122.701688,30.853326
Feng Qiao Zhen Lian Feng Cun, Nanhu District, Jiaxing City, Zhejiang Province	2019	Zhejiang	120.876638,30.653854
Dong Ming Xiang Xia Yan Bei Cun, Xinchang County, Shaoxing City, Zhejiang Province	2019	Zhejiang	120.828545,29.386764
Yin Keng Xiang Xia Yu Cun, Kaihua County, Quzhou City, Zhejiang Province	2019	Zhejiang	118.413981,29.194727
Bi Yang Zhen Nan Ping Cun, Yi County, Huangshan City, Anhui Province	2019	Anhui	117.910234,29.905838
Huang Wei Zhen Huang Wei Cun, Yuexi County, Anqing City, Anhui Province	2019	Anhui	116.330045,31.139816
Shui Dong Zhen Qian Jin Cun, Xuanzhou District, Xuancheng City, Anhui Province	2019	Anhui	119.038558,30.810233
Hu He Zhen Tao Hua Cun, Dangtu County, Ma'anshan City, Anhui Province	2019	Anhui	118.567767,31.51382
Chang'an Zhen Wu Chuan Cun, Jixi County, Xuancheng City, Anhui Province	2019	Anhui	118.494391,30.18758
Yan Dun Zhen Ai Li Cun, Nanling County, Wuhu City, Anhui Province	2019	Anhui	118.155155,30.693882
You Fang Dian Xiang Xi Lian Cun, Jinzhai County, Lu'an City, Anhui Province	2019	Anhui	115.902993,31.541802
Gou Dong village, Chengguan Town, Wuhe County, Bengbu, Anhui	2019	Anhui	118.003106,33.15926
Mei Cun Zhen Xiao Keng Cun, Guichi District, Chizhou City, Anhui Province	2019	Anhui	117.503436,30.64891
Mei Lin Zhen Guan Yang Cun, Nanjing County, Zhangzhou City, Fujian Province	2019	Fujian	117.101361,24.669034
Shou Shan Xiang Jiu Feng Cun, Jin'an District, Fuzhou City, Fujian Province	2019	Fujian	119.281522,26.242023
Beigang village, Liushui Town, Pingtan comprehensive experimental area, Fujian Province	2019	Fujian	119.835148,25.589205
Chi Xi Zhen Chi Xi Cun, Jiaocheng District, Ningde City, Fujian Province	2019	Fujian	119.495079,26.915107
Mei Kou Xiang Shui Ji Cun, Taining County, Sanming City, Fujian Province	2019	Fujian	117.094857,26.857216
Cheng Xiang Zhen Yun Yi Cun, Wuping County, Longyan City, Fujian Province	2019	Fujian	116.1594,25.169088
Ma Sha Zhen Shui Nan Cun, Jianyang District, Nanping City, Fujian Province	2019	Fujian	117.850686,27.393468
Lu Tian Zhen Fu Ling Cun, Anxi County, Quanzhou City, Fujian Province	2019	Fujian	117.892176,25.034439
Yanling village, Huanggang mountain reclamation farm, Yifeng County, Yichun City, Jiangxi Province	2019	Jiangxi	114.699367,28.370675
Heshui branch, Taiping Town, Wanli District, Nanchang City, Jiangxi Province	2019	Jiangxi	115.732901,28.807361
Jing Cheng Zhen San An Ling natural village, Zhushan District, Jingdezhen City, Jiangxi Province	2019	Jiangxi	117.268893,29.242122
Wen Po Zhen Mei Po Cun, Qingyuan District, Ji'an City, Jiangxi Province	2019	Jiangxi	115.126133,26.946938
Tian Cun Zhen Ping Nei Cun, Ganxian District, Ganzhou City, Jiangxi Province	2019	Jiangxi	115.172752,26.185505
Hang Kou Zhen Shuang Jing Cun, Xiushui County, Jiujiang City, Jiangxi Province	2019	Jiangxi	114.49621,29.052551
Qian Shan Zhen Jin Ji Bu Cun, Fenyi County, Xinyu City, Jiangxi Province	2019	Jiangxi	114.706752,27.718245
Han Fang Zhen Zhang Keng Cun, Ganxian District, Ganzhou City, Jiangxi Province	2019	Jiangxi	115.192506,25.554965
Gao Po Zhen Tian Bei Hua Cun, Wan'an County, Ji'an City, Jiangxi Province	2019	Jiangxi	114.641259,26.628281
Zhang Cun Zhen Wang Jia Tuan Cun, Huancui District, Weihai City, Shandong Province	2019	Shandong	122.087068,37.478545
Da Lu Kou Xiang Jia Fu Dui Cun, Liangshan County, Jining City, Shandong Province	2019	Shandong	116.051246,35.897329
Jiu Zhai Xiang Xing Shan Zi Cun, Mengyin County, Linyi City, Shandong Province	2019	Shandong	118.129013,35.795958
Hong Xu Zhen Long Zhuang Cun, Tengzhou City, Zaozhuang City, Shandong Province	2019	Shandong	117.144897,35.031565
Lu tou Zhen An Kuang Cun, Longkou City, Yantai City, Shandong Province	2019	Shandong	120.467639,37.535154
Shangsongshan village, Xinfu sub district office, Xintai City, Tai'an City, Shandong Province	2019	Shandong	117.752536,35.996459
Xi Ying Jie Dao Ou Chi Cun, Nanshan District, Jinan City, Shandong Province	2019	Shandong	117.271002,36.478456
Chi Shang Zhen Nie Jia Yu Cun, Boshan District, Zibo City, Shandong Province	2019	Shandong	118.117084,36.356126
Cherry Valley Community, Houzhai Township, Erqi District, Zhengzhou City, Henan Province	2019	Henan	113.601393,34.611735
Zhao Zhuang Zhen Da Huang Cun, Baofeng County, Pingdingshan City, Henan Province	2019	Henan	113.046091,33.975413
Wenshu Xiang Dong Yue Cun, Guangshan County, Xinyang City, Henan Province	2019	Henan	114.827828,31.91308
Xi Jiang Zhai Xiang Xi Jiang Zhai Cun, Xiangfu District, Kaifeng City, Henan Province	2019	Henan	114.229726,34.633319
Yun Yang Zhen tie fo Si Cun, Nanzhao County, Nanyang City, Henan Province	2019	Henan	112.723539,33.412189
Guan Dao Kou Zhen Xin Ping Cun, Lushi County, Sanmenxia City, Henan Province	2019	Henan	111.155063,34.24912
Tao Wan Zhen Xie Xin Cun, Luanchuan County, Henan Province	2019	Henan	111.46119,33.82183
Li Shugou village, Potou Town, Jiyuan City, Henan Province	2019	Henan	112.530691,34.976631
Yao ji Jie Dao Du Tang Cun, Huangpi District, Wuhan City, Hubei Province	2019	Hubei	114.394119,31.2417
Xin Cheng Zhen Jin Ling Cun, Dawu County, Xiaogan City, Hubei Province	2019	Hubei	114.325517,31.582496
Wu Yan Quan Zhen Mi Shui Qiao Cun, Yidu City, Yichang City, Hubei Province	2019	Hubei	111.320354,30.321805
Er Guan Zhai Cun, Shengjiaba Township, Enshi City, Hubei Province	2019	Hubei	109.245272,30.062094
Tao Hua Shan Zhen Li Hua Shan Cun, Shishou City, Jingzhou City, Hubei Province	2019	Hubei	112.732154,29.686259
Shili sub district office Guanyin village, Guangshui City, Suizhou City, Hubei Province	2019	Hubei	113.89689,31.660275
Cangbu Jie Dao Xiang Shan Cun, Xinzhou District, Wuhan City, Hubei Province	2019	Hubei	114.62804,30.875539
Zhuo Gang Zhen Li Lin Cun, Huangmei County, Huanggang City, Hubei Province	2019	Hubei	115.838625,30.022727
Jiannan town Lianhe village, Lichuan City, Enshi Prefecture, Hubei Province	2019	Hubei	108.534877,30.4754
Guo Yuan Zhen Xun long he Cun, Changsha County, Changsha City, Hunan Province	2019	Hunan	113.195998,28.360944
Shaoshan Xiang Shaoshan Cun, Shaoshan City, Xiangtan City, Hunan Province	2019	Hunan	112.496368,27.90915
Wen Ming Yao nationality Xiang Sha Zhou Cun, Rucheng County, Chenzhou City, Hunan Province	2019	Hunan	113.370403,25.550094
Yang Lou Si Zhen Mei Chi Cun, Linxiang City, Yueyang City, Hunan Province	2019	Hunan	113.733091,29.440196
San Men Zhen Xiang Shui Cun, Tianyuan District, Zhuzhou City, Hunan Province	2019	Hunan	113.073004,27.631486
Baima village, Huangyan Tourist Resort Management Office, Hecheng District, Huaihua City, Hunan Province	2019	Hunan	110.081036,27.450604
Ziwei village, Huangjiahu new area, Ziyang District, Yiyang City, Hunan Province	2019	Hunan	112.321605,28.668546
Cha Lin Zhen Tong Zi Ao Cun, Shuangpai County, Yongzhou City, Hunan Province	2019	Hunan	111.858569,26.051756
Taohuayuan town Tangjiashan village, Taohuayuan Tourism Management Zone, Changde City, Hunan Province	2019	Hunan	111.423448,28.756567
Nanping Village, Wenquan Town, Conghua District, Guangzhou City, Guangdong Province	2019	Guangdong	113.723803,23.554052
Jin Zao Zhen Qiao Chen Cun, Chaoyang District, Shantou City, Guangdong Province	2019	Guangdong	116.384746,23.468392
Ma Shi Zhen Hong Li Cun, Shixing County, Shaoguan City, Guangdong Province	2019	Guangdong	114.181927,25.021067
San Zhen Zhen Dong Ling Cun, Jiaoling County, Meizhou City, Guangdong Province	2019	Guangdong	116.098564,24.650663
Guan Wei Zhen Jin Lin Cun, Deqing County, Zhaoqing City, Guangdong Province	2019	Guangdong	111.819896,23.292742
Chi Guang Zhen Da Yang Cun, Longchuan County, Heyuan City, Guangdong Province	2019	Guangdong	115.443159,24.403962
Sishui Zhen Mei Yu Cun, Pingyuan County, Meizhou City, Guangdong Province	2019	Guangdong	116.046984,24.724928
Shui Chun Zhen Luo Dong Cun, Luhe County, Shanwei City, Guangdong Province	2019	Guangdong	115.780888,23.279959
Liang Kou Xiang He Li Cun, Sanjiang Dong Autonomous County, Liuzhou City, Guangxi Zhuang Autonomous Region	2019	Guangxi	109.487598,25.749439
Qiaotou village committee of Jiashan sub district office, Xiufeng District, Guilin City, Guangxi Zhuang Autonomous Region	2019	Guangxi	110.283177,25.307618
Qi Qi Zhen Dao Jia Cun, Teng County, Wuzhou City, Guangxi Zhuang Autonomous Region	2019	Guangxi	110.700087,23.132456
Natong Zhenjiang village, Long'an County, Nanning City, Guangxi Zhuang Autonomous Region	2019	Guangxi	107.860816,23.013607
Baisha village, Yangshuo County, Guangxi Zhuang Autonomous Region	2019	Guangxi	110.499151,24.854655
Yang tou Zhen Lei Shi Cun, Pinggui District, Hezhou City, Guangxi Zhuang Autonomous Region	2019	Guangxi	111.409079,24.501961
Pingjiang village, Zhanjiang Town, Gangnan District, Guigang City, Guangxi Zhuang Autonomous Region	2019	Guangxi	109.810919,22.914519
De e Zhen San Chong Cun, Longlin Autonomous County, Baise City, Guangxi Zhuang Autonomous Region	2019	Guangxi	105.20511,24.737449
Shi Zhang Cun, Fumian Town, Fumian District, Yulin City, Guangxi Zhuang Autonomous Region	2019	Guangxi	110.018454,22.61629
Guangyao village, Wanquan Town, Qionghai City, Hainan Province	2019	Hainan	110.394788,19.294118
Miyong village, Guangpo Town, Lingshui County, Hainan Province	2019	Hainan	110.056994,18.555339
Fushan town Yangdao village, Chengmai County, Hainan Province	2019	Hainan	109.914744,19.891466
Ya Dong Cun, Jiaji Town, Qionghai City, Hainan Province	2019	Hainan	110.426967,19.246394
Darongzhai community, Wanling Town, Rongchang District, Chongqing	2019	Chongqing	105.647288,29.483898
Jinlong Village, Daguan Town, Nanchuan District, Chongqing	2019	Chongqing	106.981799,29.271755
Lianhuadong village, Shuanglu Town, Fengdu County, Chongqing	2019	Chongqing	107.849031,29.852962
Liuying village, Tuqiao Town, Tongliang District, Chongqing	2019	Chongqing	106.029547,29.800221
Dawo community, Qinglong Town, Fengjie County, Chongqing	2019	Chongqing	109.33856,30.779924
Dongsheng Village, Liuyin Town, Beibei District, Chongqing	2019	Chongqing	106.660024,29.963773
Baohe village, Longhe Town, Changshou District, Chongqing	2019	Chongqing	107.205477,29.990801
Changhong village, Shiwan Town, Dazu District, Chongqing	2019	Chongqing	105.923644,29.650505
Yuliang village, shiye Town, Xiushan County, Chongqing	2019	Chongqing	109.053747,28.390671
Gan Xi Zhen Ming Yue Cun, Pujiang County, Chengdu City, Sichuan Province	2019	Sichuan	103.349586,30.262049
Xiaode Town New Year picture village, Mianzhu City, Deyang City, Sichuan Province	2019	Sichuan	104.238446,31.283978
Jiu Xiang Zhen San Qiang Cun, Hanyuan County, Ya'an City, Sichuan Province	2019	Sichuan	102.649483,29.49391
Bai Chao Xiang Yue Ba Cun, Lizhou District, Guangyuan City, Sichuan Province	2019	Sichuan	105.428801,32.384159
Xianfeng Miao nationality township qunyu community, Xingwen County, Yibin City, Sichuan Province	2019	Sichuan	105.063391,28.222351
Fenshuiling Zhen Dong Yun Ba Cun, Jiangyang District, Luzhou City, Sichuan Province	2019	Sichuan	105.597202,28.811399
Shun Long Xiang Xing Fu Cun, Danling County, Meishan City, Sichuan Province	2019	Sichuan	103.423378,30.059388
Clu Ni Xiang clu ni cun, Luding County, Ganzi Prefecture, Sichuan Province	2019	Sichuan	102.211151,29.808839
Qing Yan Zhen Long Jing Cun, Huaxi District, Guiyang City, Guizhou Province	2019	Guizhou	106.680144,26.339391
Xia Yun Zhen Xiao He Wan Cun, Pingba District, Anshun City, Guizhou Province	2019	Guizhou	106.339806,26.41714
Ke Lou Zhen Xia Zhai Cun, cengong County, Qiandongnan Miao and Dong Autonomous Prefecture, Guizhou Province	2019	Guizhou	108.428678,27.383281
Shuangsheng village, Wanfenglin sub district office, Xingyi City, Qianxinan Buyei and Miao Autonomous Prefecture, Guizhou Province	2019	Guizhou	104.925364,25.009118
Pugu Yi and Miao Xiang she Pao Cun, panzhou City, Liupanshui City, Guizhou Province	2019	Guizhou	104.880115,26.081493
Gao Lou Ping Xiang Qing Nian Cun, Wanshan District, Tongren City, Guizhou Province	2019	Guizhou	109.202179,27.50973
She Dong Guan Xiang Tao Ying Cun, Nayong County, Bijie City, Guizhou Province	2019	Guizhou	105.232596,27.059839
Zhe Mi Zhen Ping He Cun, Pingtang County, Qiannan Buyi and Miao Autonomous Prefecture, Guizhou Province	2019	Guizhou	107.320098,25.752578
AI Chun a zhe Ke Cun, Yuanyang County, Honghe Prefecture, Yunnan Province	2019	Yunnan	102.826396,23.094251
Bai Sha Zhen Yu Hu Cun, Yulong County, Lijiang City, Yunnan Province	2019	Yunnan	100.219962,27.019444
Du Long Jiang Xiang Kong Dang Cun, Gongshan County, Nujiang Prefecture, Yunnan Province	2019	Yunnan	98.345655,27.877654
Ma Bai Zhen Ma SA Cun, Maguan County, Wenshan Prefecture, Yunnan Province	2019	Yunnan	104.39429,23.084165
Long Chuan Zhen Cha He Cun, Nanhua County, Chuxiong Prefecture, Yunnan Province	2019	Yunnan	101.27486,25.323761
Ce'e Cun, Taiping Town, Anning City, Kunming City, Yunnan Province	2019	Yunnan	102.60348,24.865757
Wuliangshan town De'an village, Nanjian County, Dali Prefecture, Yunnan Province	2019	Yunnan	100.544272,24.778911
Baidi village, Sanba Township, Shangri La City, Diqing Prefecture, Yunnan Province	2019	Yunnan	100.068749,27.48458
Le Menba nationality township, Cuona County, Shannan City, Tibet Autonomous Region	2019	Tibet	91.759071,27.820337
Layu Xiang Qiangji village, qiongjie County, Shannan City, Tibet Autonomous Region	2019	Tibet	91.632607,29.130099
Daritong village, sangduo Town, Liuqi County, Changdu City, Tibet Autonomous Region	2019	Tibet	96.608362,31.321696
Tunda village, tunba Town, Nimu County, Lhasa City, Tibet Autonomous Region	2019	Tibet	90.293728,29.334912
Nie Dang Xiang re Dui Cun, Qushui County, Lhasa City, Tibet Autonomous Region	2019	Tibet	90.924833,29.535819
Yumai village, Yumai Township, Longzi County, Shannan City, Tibet Autonomous Region	2019	Tibet	93.080398,28.635451
Xia Ya Dong Xiang Ren Qing Gang Cun, Yadong County, Xigaze City, Tibet Autonomous Region	2019	Tibet	88.936443,27.43228
Xiri village, gongbujiangda Town, gongbujiangda County, Nyingchi City, Tibet Autonomous Region	2019	Tibet	93.508212,29.894048
Xiao Zhai Zhen Dong Ling Cun, Lantian County, Xi'an City, Shaanxi Province	2019	Shaanxi	109.293811,34.072022
Wufeng community, Chengnan sub district office, Xixiang County, Hanzhong City, Shaanxi Province	2019	Shaanxi	107.742712,32.960656
Wu Guan Zhen Mao Ping Cun, Danfeng County, Shangluo City, Shaanxi Province	2019	Shaanxi	110.688238,33.537616
Cheng Guan Zhen Liu Ying Cun, Fengxiang County, Baoji City, Shaanxi Province	2019	Shaanxi	107.443373,34.501865
Cangshang Zhen Tian Bao Cun, Baihe County, Ankang City, Shaanxi Province	2019	Shaanxi	109.7213,32.833564
Hongtu Zhen Zhou Ling Cun, Yintai District, Tongchuan City, Shaanxi Province	2019	Shaanxi	109.169302,35.126343
Xu Zhuang Zhen Liu Chi Cun, Dali County, Weinan City, Shaanxi Province	2019	Shaanxi	109.934216,34.853216
Gu TA Zhen Zhao Jia Mao Cun, Yuyang District, Yulin City, Shaanxi Province	2019	Shaanxi	109.951364,38.170618
Jincheng sub district office Zhuyuan village, Hancheng City, Weinan City, Shaanxi Province	2019	Shaanxi	110.402758,35.48821
Yang Ba Zhen Zhen AI Cha Shan Cun, Kang County, Longnan City, Gansu Province	2019	Gansu	105.77125,33.008759
Ku Shui Zhen Ku Shui Jie Cun, Yongdeng County, Lanzhou City, Gansu Province	2019	Gansu	103.438162,36.258045
Mazichuan Zhen Wu Na Cun, Min County, Dingxi City, Gansu Province	2019	Gansu	104.087127,34.272895
Ping Nan Zhen Su Wan Cun, Qinzhou District, Tianshui City, Gansu Province	2019	Gansu	105.679249,34.332931
Xi Quan Zhen Da Shui Cun, Jingtai County, Baiyin City, Gansu Province	2019	Gansu	104.07741,37.359137
Mu Er Zhen Bo Yu Cun, Zhuoni County, Gannan Prefecture, Gansu Province	2019	Gansu	103.553406,34.562931
Shuangwan Zhen Chen Jia Gou Cun, Jinchuan District, Jinchang City, Gansu Province	2019	Gansu	102.3444,38.631531
Chang'an Zhen Qian Jin Cun, Ganzhou District, Zhangye City, Gansu Province	2019	Gansu	100.451426,38.913768
Shang Wu Zhuang Zhen Bao Le Cun, Huangzhong County, Xining City, Qinghai Province	2019	Qinghai	101.417029,36.88349
Zhaba Zhen Ben Kang Gou Cun, Hualong County, Haidong City, Qinghai Province	2019	Qinghai	101.987538,36.252807
Gao Miao Zhen Xin Zhuang Cun, Ledu District, Haidong City, Qinghai Province	2019	Qinghai	102.552411,36.470572
Gu Shan Zhen Shan Zhuang Cun, Minhe County, Haidong, Qinghai Province	2019	Qinghai	102.725583,36.086064
He Yin Zhen Hong Liu Tan Cun, guide County, Hainan prefecture, Qinghai Province	2019	Qinghai	101.31609,36.064682
Xie Gou Xiang Xia Yao Cun, Datong County, Xining City, Qinghai Province	2019	Qinghai	101.564119,36.962109
Ban Yan Cun, Shiwu Town, Huzhu County, Haidong City, Qinghai Province	2019	Qinghai	102.135446,36.678486
Keluke town Jinyuan Village, Delingha City, Haixi Prefecture, Qinghai Province	2019	Qinghai	97.161232,37.326659
Awati farm, Bayingolin Mongolian Autonomous Prefecture, Xinjiang Uygur Autonomous Region	2019	Xinjiang	86.121128,41.66894
Jialangqi village, AHEQI Town, Aheqi County, Kizilsu Kirgiz Autonomous Prefecture, Xinjiang Uygur Autonomous Region	2019	Xinjiang	78.419269,40.951526
Altun village, Huicheng Township, Yizhou District, Hami City, Xinjiang Uygur Autonomous Region	2019	Xinjiang	93.470039,42.825137
Shui Xi Gou Zhen Ping Xi Liang Cun, Urumqi county, Urumqi City, Xinjiang Uygur Autonomous Region	2019	Xinjiang	87.459077,43.464633
Daxi village, Xingping Town, Yuli County, Bayingolin Mongolian Autonomous Prefecture, Xinjiang Uygur Autonomous Region	2019	Xinjiang	86.275272,41.3495
Xiao Guai Xiang Xiao Guai Cun, Karamay District, Karamay City, Xinjiang Uygur Autonomous Region	2019	Xinjiang	85.052986,45.139121
Bajiahu village, Lanzhou Bay Town, Manas County, Changji Hui Autonomous Prefecture, Xinjiang Uygur Autonomous Region	2019	Xinjiang	86.16559,44.38311
Shangsadikyuzi village, sadikyuzi Township, Yining County, Ili Kazak Autonomous Prefecture, Xinjiang Uygur Autonomous Region	2019	Xinjiang	81.570287,43.933857
Xiaonan village, shuishiying street, Lushunkou District, Dalian	2019	Liaoning	121.266181,38.85316
Tianmen Mountain Village, Xianrendong Town, Zhuanghe City, Dalian	2019	Liaoning	122.918531,40.119309
Wangjiataihou village, Langya Town, West Coast new area, Qingdao	2019	Shandong	119.909749,35.665589
Dongmaiyao community, Shazikou street, Laoshan District, Qingdao	2019	Shandong	120.620776,36.134517
Shangshanseyu community, Xiazhuang street, Chengyang District, Qingdao	2019	Shandong	120.54785,36.269462
Hengkantou village, Liangnong Town, Yuyao City, Ningbo City	2019	Zhejiang	121.088439,29.889644
Dunao village, sizhoutou Town, Xiangshan County, Ningbo City	2019	Zhejiang	121.764944,29.31129
Xufu village, Longshan Town, Cixi City, Ningbo	2019	Zhejiang	121.522509,30.091413
Guoban community, Dongfu Town, Haicang District, Xiamen	2019	Fujian	117.946743,24.568374
Sanxiushan village, Wuxian Town, Tong'an District, Xiamen	2019	Fujian	118.198706,24.792956
Company 1, 185th regiment, 10th division, Xinjiang production and Construction Corps	2019	Xinjiang	87.981568,46.543876
Company 2, 91st regiment, Fifth Division, Xinjiang production and Construction Corps	2019	Xinjiang	83.598328,44.545903
8th company, 84th regiment, Fifth Division, Xinjiang production and Construction Corps	2019	Xinjiang	82.179427,44.889097
Eighth company, 165 regiment, Ninth division, Xinjiang production and Construction Corps	2019	Xinjiang	84.30217,46.848971
14th company, 89th regiment, Fifth Division, Xinjiang production and Construction Corps	2019	Xinjiang	82.396839,44.870053
Third company, 165 regiment, Ninth division, Xinjiang production and Construction Corps	2019	Xinjiang	84.384132,46.921578
Fifth company, 165 regiment, Ninth division, Xinjiang production and Construction Corps	2019	Xinjiang	84.308923,46.89054
4th company of Tuanjie farm of the ninth division of Xinjiang production and Construction Corps	2019	Xinjiang	83.506114,46.528481
Liangjiazhuang village, Qingshui Town, Mentougou District, Beijing	2020	Beijing	115.593764,39.982821
Tangshang village, Xiayunling Township, Fangshan District, Beijing	2020	Beijing	115.591882,39.787536
Oral Village, Qiaozi Town, Huairou District, Beijing	2020	Beijing	116.581197,40.364196
Xiyong Hetun village, Zhangjiawan Town, Tongzhou District, Beijing	2020	Beijing	116.727542,39.777781
Mumuwo village, Lianzhuang Town, Ninghe District, Tianjin	2020	Tianjin	117.804928,39.403686
Yangjiayu village, luozhuangzi Town, Jizhou District, Tianjin	2020	Tianjin	117.413461,40.146007
Qianjin village, beizhakou Town, Jinnan District, Tianjin	2020	Tianjin	117.392706,38.922454
Chagugang town Erjie village, Wuqing District, Tianjin	2020	Tianjin	116.959501,39.250014
An Zi Ling Xiang Shi Shang Zhuang Cun, Xinglong County, Chengde City, Hebei Province	2020	Hebei	117.917183,40.47453
Shu Cun Zhen Bai Sha Cun, Wu'an city, Handan City, Hebei Province	2020	Hebei	114.232386,36.582874
Qu Gou Xiang Zhou Jia Wu Cun, Gu'an County, Langfang City, Hebei Province	2020	Hebei	116.259779,39.272716
Zhang Yao Xiang Huang Cha Cun, Neiqiu County, Xingtai City, Hebei Province	2020	Hebei	114.208286,37.324912
Wang Tongyue Zhen Wang Tongyue Cun, Raoyang County, Hengshui City, Hebei Province	2020	Hebei	115.720217,38.208119
No. 13 village, nanhaogou Town, Shangyi County, Zhangjiakou City, Hebei Province	2020	Hebei	114.021175,41.019535
Da Xin Zhai Zhen Wang Han Gou Cun, Funing District, Qinhuangdao City, Hebei Province	2020	Hebei	119.273816,40.117042
Fan Jia Zhuang Xiang Hu Shan Cun, Quyang County, Baoding City, Hebei Province	2020	Hebei	114.568312,38.936586
An Ye Xiang Qian Qing Tang Cun, Lin County, Luliang City, Shanxi Province	2020	Shanxi	110.988567,37.883122
Liu Jia Bao Xiang Wang Wu Cun, Xiaodian District, Taiyuan City, Shanxi Province	2020	Shanxi	112.448194,37.619368
Wu Jin Shan Zhen Hou Gou Cun, Yuci District, Jinzhong City, Shanxi Province	2020	Shanxi	112.812406,37.842209
Run Cheng Zhen Shang Zhuang Cun, Yangcheng County, Jincheng City, Shanxi Province	2020	Shanxi	112.564653,35.524345
Sun Jia Zhuang Zhen Chan Fang Cun, Yu County, Yangquan City, Shanxi Province	2020	Shanxi	113.497944,38.182667
Tu Wo Xiang Xing Ze Cun, Qinshui County, Jincheng City, Shanxi Province	2020	Shanxi	112.078206,35.566712
Ling Kong Shan Zhen Wu Long Chuan Cun, Qinyuan County, Changzhi City, Shanxi Province	2020	Shanxi	112.09909,36.631252
Yang Tan Xiang Shi Qiao Bao Cun, Quwo County, Linfen City, Shanxi Province	2020	Shanxi	111.505554,35.784995
Prague Gacha, Yijinholo Town, Yijinholo banner, Ordos City, Inner Mongolia Autonomous Region	2020	Inner Mongolia	109.812187,39.352134
Dong Guang Cun, Xinfa Township, Arong Banner, Hulunbuir City, Inner Mongolia Autonomous Region	2020	Inner Mongolia	123.432547,48.150075
Taigedou village, economic development zone, Helin County, Hohhot City, Inner Mongolia Autonomous Region	2020	Inner Mongolia	111.881612,40.519671
Wulan hada Sumu qiqingdi village, chayouhou banner, Wulanchabu City, Inner Mongolia Autonomous Region	2020	Inner Mongolia	113.530422,41.88118
Baochang town Bianqiang village, Taipusi Banner, Xilin Gol League, Inner Mongolia Autonomous Region	2020	Inner Mongolia	115.388146,41.887462
Haoriyan ailegacha, huatugula Town, Kezuo Middle Banner, Tongliao City, Inner Mongolia Autonomous Region	2020	Inner Mongolia	121.977459,43.937699
Ganzhaomiao town Minzhu village, Linhe District, Bayannur City, Inner Mongolia Autonomous Region	2020	Inner Mongolia	107.283083,40.800656
Yilelite Gacha, yilelite Town, Ulanhot City, Hinggan League, Inner Mongolia Autonomous Region	2020	Inner Mongolia	122.034996,46.178685
Tang He Zhen Liu He Tang Cun, Gongchangling District, Liaoyang City, Liaoning Province	2020	Liaoning	123.378744,41.134068
Hanjiayu village, Qianshan Scenic Spot, Anshan City, Liaoning Province	2020	Liaoning	123.177435,41.028878
Da Gu Jia Zi Zhen ban La Shan Zi Cun, Faku County, Shenyang City, Liaoning Province	2020	Liaoning	123.315566,42.343968
Si he Zhen Huang Jia Gou Cun, Xihe District, Fuxin City, Liaoning Province	2020	Liaoning	121.610403,42.072411
Xiao Shi Zhen Tong Jiang Yu Cun, Benxi county, Benxi City, Liaoning Province	2020	Liaoning	124.062149,41.305734
Liu Shu Zhen Dong Gang Zi Cun, Laobian District, Yingkou City, Liaoning Province	2020	Liaoning	122.434513,40.583833
Ping An Zhen Ping An Cun, Dawa District, Panjin City, Liaoning Province	2020	Liaoning	122.188572,40.889456
Liu Er Bao Zhen Qian Du Cun, Liaoyang County, Liaoyang City, Liaoning Province	2020	Liaoning	122.83505,41.202034
Tumenling Street Ma'anshan village, Jiutai District, Changchun City, Jilin Province	2020	Jilin	126.03962,44.124886
Hua Jiao Xiang You Yi Cun, Huadian City, Jilin City, Jilin Province	2020	Jilin	126.716224,42.864584
Xiao Siping Zhen Si Ping Cun, Dongfeng County, Liaoyuan City, Jilin Province	2020	Jilin	125.148513,42.547832
Tai Wang Zhen Qian Wan Cun, Ji'an City, Tonghua City, Jilin Province	2020	Jilin	126.223384,41.18035
Qian An Zhen Tao Zi Cun, Qian'an County, Songyuan City, Jilin Province	2020	Jilin	124.157117,45.02256
Da Gang Zi Zhen Da Gang Zi Cun, Da'an City, Baicheng City, Jilin Province	2020	Jilin	123.579752,45.240683
Liu Dong Cun, Nanping Town, Helong City, Yanbian Prefecture, Jilin Province	2020	Jilin	129.1257,42.321716
Xiao Yang Xiang Gu Cheng Cun, Meihekou City, Tonghua City, Jilin Province	2020	Jilin	125.437579,42.331652
Tangwang Korean Township Jinxing village, tangyuan County, Jiamusi City, Heilongjiang Province	2020	Heilongjiang	129.758355,46.613896
Tieshan Xiang Si Xin Cun, Qiezihe District, Qitaihe City, Heilongjiang Province	2020	Heilongjiang	131.121447,45.714355
Zha Long Zhen Cha Han Nuo Cun, Tiefeng District, Qiqihar City, Heilongjiang Province	2020	Heilongjiang	124.101012,47.289729
Chang Ting Zhen ha Da Cun, Hailin City, Mudanjiang City, Heilongjiang Province	2020	Heilongjiang	129.074174,44.409775
Lan Xi Zhen Yong Yong Cun, Lanxi County, Suihua City, Heilongjiang Province	2020	Heilongjiang	126.330632,46.214932
Ou Pu Xiang San He Cun, huma County, Daxing'anling Prefecture, Heilongjiang Province	2020	Heilongjiang	126.086814,52.086802
Xiao Cheng Zi Zhen Tai Ping Cun, Baoqing County, Shuangyashan City, Heilongjiang Province	2020	Heilongjiang	132.079767,46.220506
Si He Xiang Lian he Cun, Lindian County, Daqing City, Heilongjiang Province	2020	Heilongjiang	124.925999,47.305897
Beishuang village, Gangxi Town, Chongming District, Shanghai	2020	Shanghai	121.419614,31.679316
Haishen village, Huinan Town, Pudong New Area, Shanghai	2020	Shanghai	121.804622,31.032342
Lianyi village, Huating Town, Jiading District, Shanghai	2020	Shanghai	121.312952,31.486588
Hujiadai village, Xinbang Town, Songjiang District, Shanghai	2020	Shanghai	121.098122,30.941568
Jinxi Zhen Ji Jia Dun Cun, Kunshan City, Suzhou City, Jiangsu Province	2020	Jiangsu	120.927611,31.157993
Bai Ma Zhen Shi tou Zhai Cun, Lishui District, Nanjing City, Jiangsu Province	2020	Jiangsu	119.181563,31.518187
Dong Gang Zhen Shan Lian Cun, Xishan District, Wuxi City, Jiangsu Province	2020	Jiangsu	120.578308,31.729542
Shi Gang Zhen Jian Shi Yuan Cun, Tongzhou District, Nantong City, Jiangsu Province	2020	Jiangsu	120.971233,32.241638
Pan Huang Jie Dao Yang Xu Cun, Yandu District, Yancheng City, Jiangsu Province	2020	Jiangsu	120.10995,33.288129
Lingtang Hui nationality township halal village, Gaoyou City, Yangzhou City, Jiangsu Province	2020	Jiangsu	119.238713,32.728523
Sanshui Jie Dao Xiao Yang Cun, Jiangyan District, Taizhou City, Jiangsu Province	2020	Jiangsu	120.084412,32.577799
Tongxing town Yilu village, Guanyun County, Lianyungang City, Jiangsu Province	2020	Jiangsu	119.329249,34.441801
Zhang Zhu Zhen Sheng Zhuang Cun, Yixing City, Wuxi City, Jiangsu Province	2020	Jiangsu	119.712983,31.241545
Mao Shan Zhen Ding Zhuang Cun, Jurong City, Zhenjiang City, Jiangsu Province	2020	Jiangsu	119.262278,31.897651
Tian Quan Hu Zhen Dou Shan Cun, Xuyi county, Huai'an City, Jiangsu Province	2020	Jiangsu	118.516641,32.768176
Zhen Ze Zhen Zhong An Qiao Cun, Wujiang District, Suzhou City, Jiangsu Province	2020	Jiangsu	120.531776,30.944086
Jing Shan Zhen Jing Shan Cun, Yuhang District, Hangzhou City, Zhejiang Province	2020	Zhejiang	119.800567,30.401961
Dong Zhou Jie Dao Huang Gong Wang Cun, Fuyang District, Hangzhou City, Zhejiang Province	2020	Zhejiang	120.021683,30.083804
Tian Huang Ping Zhen Yu Cun Cun, Anji County, Huzhou City, Zhejiang Province	2020	Zhejiang	119.620864,30.529555
Da Fan Xiang Shang He Cun, Pujiang County, Jinhua City, Zhejiang Province	2020	Zhejiang	119.903471,29.601696
Chi Cheng Jie Dao TA Hou Cun, Tiantai County, Taizhou City, Zhejiang Province	2020	Zhejiang	121.023086,29.175725
Long Xi Xiang Long Xi Cun, Leqing City, Wenzhou City, Zhejiang Province	2020	Zhejiang	121.069922,28.401883
Shu Hong Zhen Ren an Cun, Jinyun County, Lishui City, Zhejiang Province	2020	Zhejiang	120.167161,28.641631
Ding Qiao Zhen Xin Cang Cun, Haining City, Jiaxing City, Zhejiang Province	2020	Zhejiang	120.704754,30.40779
Li Zhu Zhen Tang Di Cun, Keqiao District, Shaoxing City, Zhejiang Province	2020	Zhejiang	120.447766,29.960049
Chun Xiao Jie Dao San Shan Cun, BeiCang District, Ningbo City, Zhejiang Province	2020	Zhejiang	121.884481,29.784382
Bai Sha Xiang Bai Sha Gang Cun, Putuo District, Zhoushan City, Zhejiang Province	2020	Zhejiang	122.46205,29.942555
Hua Bu Zhen Jin Xing Cun, Kaihua County, Quzhou City, Zhejiang Province	2020	Zhejiang	118.376581,29.050914
Xi Kou Zhen Zu yuan Cun, Xiuning County, Huangshan City, Anhui Province	2020	Anhui	118.042349,29.664578
Hua Shi Xiang Da Wan Cun, Jinzhai County, Lu'an City, Anhui Province	2020	Anhui	115.692267,31.342766
Jiyang Zhen Feng Huang Cun, Chaohu City, Hefei City, Anhui Province	2020	Anhui	117.681595,31.724024
Xiang Yu Zhen Cao Dong Cun, Dongzhi County, Chizhou City, Anhui Province	2020	Anhui	116.891995,30.054789
Huang Jia Zhen Huang Pu Cun, Tongcheng City, Anqing City, Anhui Province	2020	Anhui	116.839348,31.036155
Hu He Zhen Xing He Cun, Dangtu County, Ma'anshan City, Anhui Province	2020	Anhui	118.614341,31.491961
Lu Cun Xiang Ji Shan Cun, Guangde City, Xuancheng City, Anhui Province	2020	Anhui	119.422791,30.82779
Mei Qiao Zhen Fei Bei Cun, Huaishang District, Bengbu City, Anhui Province	2020	Anhui	117.310663,33.044439
Wu Wei Zhen Gao Geng Cun, Dingyuan County, Chuzhou City, Anhui Province	2020	Anhui	117.444985,32.403071
Hong Miao Zhen Hai Yun Cun, Wuwei City, Wuhu City, Anhui Province	2020	Anhui	117.753603,31.397693
Ding Jia Qiao Zhen Hou Shan Cun, Jing County, Xuancheng City, Anhui Province	2020	Anhui	118.294152,30.647466
Li Cang Zhen Bao Tai Gou Cun, Mengcheng County, Bozhou City, Anhui Province	2020	Anhui	116.726113,33.031278
Xin Wei Zhen Guan Yu Cun, Hua'an County, Zhangzhou City, Fujian Province	2020	Fujian	117.588932,24.929653
Chun Guang village, Wutong Town, Yongtai County, Fuzhou, Fujian	2020	Fujian	118.775412,25.734372
Guo Bao Xiang fo Ling Cun, Dehua County, Quanzhou City, Fujian Province	2020	Fujian	118.190019,25.608805
Shang Qing Xiang Chong Ji Cun, Taining County, Sanming City, Fujian Province	2020	Fujian	117.195627,27.011068
Hu Yang Zhen Wen Guang Cun, Shanghang County, Longyan City, Fujian Province	2020	Fujian	116.348427,25.047529
Xia Dang Xiang Xia Dang Cun, Shouning County, Ningde City, Fujian Province	2020	Fujian	119.31926,27.413756
Xing Tian Zhen Nan yuan Ling Cun, Wuyishan City, Nanping City, Fujian Province	2020	Fujian	117.996435,27.615849
Ting Xi Zhen Gu Keng Cun, Tong'an District, Xiamen City, Fujian Province	2020	Fujian	118.134059,24.799075
Jinghu Town, Fuliang County, Jiangxi Province	2020	Jiangxi	117.303218,29.293665
Yangjiawan village, Xiangtun sub district office, Dexing City, Shangrao City, Jiangxi Province	2020	Jiangxi	117.55261,29.002047
Mei Tang Zhen Yang Ling Cun, Yongxiu County, Jiujiang City, Jiangxi Province	2020	Jiangxi	115.627982,29.251337
Min Jiang Zhen Peng Tian Cun, Guangchang county, Fuzhou City, Jiangxi Province	2020	Jiangxi	116.325897,26.760122
Huang Ma Xiang Luo Du Cun, Nanchang County, Nanchang City, Jiangxi Province	2020	Jiangxi	116.00545,28.320954
Gong Jiang Zhen Hong Feng Cun, Yudu County, Ganzhou City, Jiangxi Province	2020	Jiangxi	115.408662,26.008808
Bai Lu Zhen Yu Jing Cun, Lushan City, Jiujiang City, Jiangxi Province	2020	Jiangxi	116.02919,29.511003
Xing Qiao Zhen Diaoyuan Cun, Jizhou District, Ji'an City, Jiangxi Province	2020	Jiangxi	114.84992,27.191285
Shang Li Zhen Da Tang Cun, Shangli County, Pingxiang City, Jiangxi Province	2020	Jiangxi	113.779905,27.848386
Yong Ning Zhen Ping Tian Cun, Tonggu County, Yichun City, Jiangxi Province	2020	Jiangxi	114.384637,28.491155
Gao Cun Zhen CI Kou Guan Cun, Wendeng District, Weihai City, Shandong Province	2020	Shandong	122.163196,37.121875
Fang an Jie Dao wa Li Cun, Fangzi District, Weifang City, Shandong Province	2020	Shandong	119.217071,36.572383
Jiang Tuan Zhen Zhuo Cun, Laiyang City, Yantai City, Shandong Province	2020	Shandong	120.724962,36.770825
Lin pan Jie Dao Qian Yang Cun, Linyi County, De Zhou City, Shandong Province	2020	Shandong	116.785721,37.243248
Dong Li Zhen Xia Liu Gou Cun, Yiyuan County, Zibo City, Shandong Province	2020	Shandong	118.386064,35.991307
Fang Cheng Zhen Dong Shi Jing Cun, Xintai City, Tai'an City, Shandong Province	2020	Shandong	117.596641,35.654595
Dawang Zhuang Zhen Wang Shi Men Cun, Laiwu District, Jinan City, Shandong Province	2020	Shandong	117.428803,36.418611
Xu Zhuang Zhen Hulu Tao Cun, Shanting District, Zaozhuang City, Shandong Province	2020	Shandong	117.603659,35.043638
Wu Sheng Qiao Zhen Yu Huang Miao Cun, Dongming County, Heze City, Shandong Province	2020	Shandong	115.162659,35.363875
Zhuge Zhen Geng Jia Wang Yu Cun, Yishui County, Linyi City, Shandong Province	2020	Shandong	118.485589,35.954184
Fu Shan Xiang Li Luo Cheng Cun, Shangcheng County, Xinyang City, Henan Province	2020	Henan	115.500628,31.712053
Huang Zhuang Xiang San He Cun, Song County, Luoyang City, Henan Province	2020	Henan	112.204083,34.019183
Shi Lin Zhen Xi Ying Cun, Dengzhou City, Nanyang City, Henan Province	2020	Henan	111.868783,32.853
Xianren Zhuang Jie Dao Yu Dian Cun, Gulou District, Kaifeng City, Henan Province	2020	Henan	114.316178,34.726343
Li Lao Jia Xiang Liu Zhuang Cun, Yucheng County, Shangqiu City, Henan Province	2020	Henan	115.989126,34.375462
Zhang Bian Xiang Qu Cun, shaanzhou District, Sanmenxia City, Henan Province	2020	Henan	111.151746,34.646988
Dayu town Wangzhuang village, Jiyuan demonstration area, Henan Province	2020	Henan	112.653734,35.081095
Xin Dian Zhen Yao he Miao Cun, Yicheng District, Luohe City, Henan Province	2020	Henan	113.841654,33.635839
Wang Jia He Jie Dao Sheng Tian Cun, Huangpi District, Wuhan City, Hubei Province	2020	Hubei	114.450961,31.025596
Bao An Zhen Zhao Shan Cun, Daye City, Huangshi City, Hubei Province	2020	Hubei	114.731558,30.150863
Liu Po Zhen Long Yun Cun, Yunyang District, Shiyan City, Hubei Province	2020	Hubei	110.751218,32.84443
Niu Shou Zhen Hua Yuan Cun, Fancheng District, Xiangyang City, Hubei Province	2020	Hubei	111.988146,32.124587
Zhehugang village, Dongshan street, Dongxihu District, Wuhan City, Hubei Province	2020	Hubei	114.067983,30.744639
Cha Dian Zi Zhen Zhu Sha Tu Cun, Badong County, Enshi Prefecture, Hubei Province	2020	Hubei	110.325251,30.907803
An Fu Si Zhen Qin Jia Long Cun, Zhijiang City, Yichang City, Hubei Province	2020	Hubei	111.619185,30.555892
Wen Feng Xiang Tai He Cun, Zhushan County, Shiyan City, Hubei Province	2020	Hubei	110.389181,32.226302
Nan Lin Qiao Zhen Shi Men Cun, Tongshan County, Xianning City, Hubei Province	2020	Hubei	114.372387,29.637553
Xi Ma Zhen Wan dangpu Cun, Xishui County, Huanggang City, Hubei Province	2020	Hubei	115.477345,30.434972
Lanxi Yao nationality Xiang Gou LAN Yao Cun, Jiangyong County, Yongzhou City, Hunan Province	2020	Hunan	111.18943,25.101043
Li Nan Zhen Qiao Jia He Cun, Li County, Changde City, Hunan Province	2020	Hunan	111.736384,29.618547
Tashan Yao nationality Xiang Shi Yuan Cun, Changning City, Hengyang City, Hunan Province	2020	Hunan	112.329593,26.184601
Jing Long Jie Dao Jiu Lang Shan Cun, Shifeng District, Zhuzhou City, Hunan Province	2020	Hunan	113.115304,27.916556
Ji Qing Zhen You Xi Qiao Cun, Xinhua County, Loudi City, Hunan Province	2020	Hunan	111.497618,28.011182
Dan Kou Zhen Tao Lin Cun, Chengbu Miao Autonomous County, Shaoyang City, Hunan Province	2020	Hunan	110.241677,26.248164
Ou Jiang Zhen Jin Dong Cun, Guidong County, Chenzhou City, Hunan Province	2020	Hunan	113.992226,26.102973
Yin Tian Zhen Yin Tian Cun, Shaoshan City, Xiangtan City, Hunan Province	2020	Hunan	112.608431,27.892081
Mo Rong Zhen Long Bi Zui Cun, Guzhang County, Xiangxi Autonomous Prefecture, Hunan Province	2020	Hunan	109.859516,28.490494
Tong Mu Zhen Da song Po Cun, Zhongfang County, Huaihua City, Hunan Province	2020	Hunan	109.85818,27.320777
Xi He Cun, suburban street, Conghua District, Guangzhou City, Guangdong Province	2020	Guangdong	113.600011,23.634418
Ma San Cun, Mayong Town, Dongguan City, Guangdong Province	2020	Guangdong	113.580727,23.054563
Xing Tan Zhen Feng Jian Cun, Shunde District, Foshan City, Guangdong Province	2020	Guangdong	113.155386,22.820369
Yi Xi Zhen GUI Keng Cun, Xiangqiao District, Chaozhou City, Guangdong Province	2020	Guangdong	116.729255,23.721847
Jiulong Zhen He tou Cun, Yingde City, Qingyuan City, Guangdong Province	2020	Guangdong	112.939281,24.125
Mu Zhou Zhen Shi ban Sha Cun, Xinhui District, Jiangmen City, Guangdong Province	2020	Guangdong	113.220067,22.460004
Ping Tang Zhen Liang Guan Cun, Luoding City, Yunfu City, Guangdong Province	2020	Guangdong	111.78101,22.74871
Le Cheng Zhen she Bo Cun, Gaoyao District, Zhaoqing City, Guangdong Province	2020	Guangdong	112.346445,23.310666
Shi Hou Cun, Nanyang Town, Qingxiu District, Nanning City, Guangxi Zhuang Autonomous Region	2020	Guangxi	108.771608,22.77842
Rong Shui Zhen Xin Guo Cun, Rongshui Miao Autonomous County, Liuzhou City, Guangxi Zhuang Autonomous Region	2020	Guangxi	109.251604,25.107329
Hai Yang Xiang Xiao Ping Le Cun, Lingchuan County, Guilin City, Guangxi Zhuang Autonomous Region	2020	Guangxi	110.674321,25.309636
Changzhou town Sizhou village, Changzhou District, Wuzhou City, Guangxi Zhuang Autonomous Region	2020	Guangxi	111.215655,23.429953
Na Xin Cun, Beitong Town, Pubei County, Qinzhou City, Guangxi Zhuang Autonomous Region	2020	Guangxi	109.365791,22.21715
Longfeng village, qintang street, qintang District, Guigang City, Guangxi Zhuang Autonomous Region	2020	Guangxi	109.411187,23.175797
Xin Wei Zhen He Cun, Beiliu City, Yulin City, Guangxi Zhuang Autonomous Region	2020	Guangxi	110.233148,22.761875
Ba Mou Village, Wucun Town, Tianyang District, Baise City, Guangxi Zhuang Autonomous Region	2020	Guangxi	106.761786,23.529323
Chaodong town Chakou village, Fuchuan Yao Autonomous County, Hezhou City, Guangxi Zhuang Autonomous Region	2020	Guangxi	111.162225,25.054322
Si en Zhen Chen Shuang Cun, Huanjiang Maonan Autonomous County, Hechi City, Guangxi Zhuang Autonomous Region	2020	Guangxi	108.246444,24.882769
Jiyang town Bohou village, Jiyang District, Sanya City, Hainan Province	2020	Hainan	109.615078,18.248139
Damiao village, Tanniu Town, Wenchang City, Hainan Province	2020	Hainan	110.7231,19.720222
Shuiman Xiang Xin Cun, Wuzhishan City, Hainan Province	2020	Hainan	109.671577,18.885165
Shi Shan Zhen Shi Cha Cun, Xiuying District, Haikou City, Hainan Province	2020	Hainan	110.240482,19.933865
Wutu village, Dazhou Town, Wanzhou District, Chongqing	2020	Chongqing	108.50746,30.887361
Chengtuo village, Honghu Town, Changshou District, Chongqing	2020	Chongqing	106.9064,30.014243
Hongyan village, Sanjiao Town, Qijiang District, Chongqing	2020	Chongqing	106.754726,28.98713
Hongqi village, Dajin Town, Kaizhou District, Chongqing	2020	Chongqing	108.455051,31.512283
Yantang village, Furong street, Wulong District, Chongqing	2020	Chongqing	107.795307,29.345475
Lanxi village, Lantian Township, Chengkou County, Chongqing	2020	Chongqing	108.898839,31.926381
Mudan village, Taiping Town, Dianjiang County, Chongqing	2020	Chongqing	107.277126,30.275697
Qishan village, Qingshui Tujia Township, Yunyang County, Chongqing	2020	Chongqing	108.948856,30.635122
Wenchang village, Ping'an Township, Fengjie County, Chongqing	2020	Chongqing	109.127691,31.356966
Quchi Township Ganyuan village, Wushan County, Chongqing	2020	Chongqing	109.721798,31.023843
Chashan village, Hongchiba Town, Wuxi County, Chongqing	2020	Chongqing	108.958097,31.534449
Pingba village, Zhongyi Township, Shizhu County, Chongqing	2020	Chongqing	108.400682,30.111579
Bai Miao Zhen Zheng Jia Cun, Yuechi County, Guang'an City, Sichuan Province	2020	Sichuan	106.379912,30.568321
Zhu Hai Zhen Yong Jiang Cun, Changning County, Yibin City, Sichuan Province	2020	Sichuan	104.955642,28.449646
Xin'an Zhen Heitan Cun, Jiangyou City, Mianyang City, Sichuan Province	2020	Sichuan	104.85817,31.802075
Chi Xi Zhen Xi Xiang Cun, Nanjiang County, Bazhong City, Sichuan Province	2020	Sichuan	106.729752,32.126739
Dong Chang Zhen Xiang He Cun, Dayi County, Chengdu City, Sichuan Province	2020	Sichuan	103.730975,30.551593
Luo Cheng Zhen Cai Jia Cun, Qianwei County, Leshan City, Sichuan Province	2020	Sichuan	104.039925,29.389062
Liang He Kou Zhen Lao Lin Cun, Chaotian District, Guangyuan City, Sichuan Province	2020	Sichuan	106.21623,32.623047
Haitang village, Zhongfeng Town, Mingshan District, Ya'an City, Sichuan Province	2020	Sichuan	103.213249,30.206214
Sandun Tujia Township Dawo village, Xuanhan County, Dazhou City, Sichuan Province	2020	Sichuan	108.357068,31.62197
A Shuda village, Yinjiang Town, East District, Panzhihua City, Sichuan Province	2020	Sichuan	101.775766,26.544704
Xuankou town Zhaogong village, Wenchuan County, Aba Prefecture, Sichuan Province	2020	Sichuan	103.509228,31.00055
Jiulong Zhen Xin Long Cun, Mianzhu City, Deyang City, Sichuan Province	2020	Sichuan	104.156441,31.399594
Yaopu town Yangchang village, economic and Technological Development Zone, Anshun City, Guizhou Province	2020	Guizhou	105.916123,26.181704
Lu Tun Zhen Zhang Mo Cun, Yilong new area, Qianxinan Prefecture, Guizhou Province	2020	Guizhou	105.15096,25.15464
Longli Township, Jinping County, Qiandongnan Prefecture, Guizhou Province	2020	Guizhou	109.113679,26.419439
Zheng Da Zhen Hao Cai Cun, Songtao County, Tongren City, Guizhou Province	2020	Guizhou	109.236128,27.955534
Xing FA Xiang Zhong Ying Cun, Hezhang County, Bijie City, Guizhou Province	2020	Guizhou	104.771074,26.96767
Luo BIE Xiang Niu Jiao Cun, Liuzhi special district, Liupanshui City, Guizhou Province	2020	Guizhou	105.607232,26.138892
Pianpo Xiang pianpo Cun, Wudang District, Guiyang City, Guizhou Province	2020	Guizhou	106.932856,26.657865
Tunjiao town Liyu village, Xingren City, Qianxinan Prefecture, Guizhou Province	2020	Guizhou	105.322603,25.397855
Qingshui Xiang San Jia Cun, Tengchong City, Baoshan City, Yunnan Province	2020	Yunnan	98.468261,24.929379
Meng Han Zhen man Ting Cun, Jinghong City, Xishuangbanna Prefecture, Yunnan Province	2020	Yunnan	100.957769,21.853005
La Shi Zhen Hai Dong Cun, Yulong County, Lijiang City, Yunnan Province	2020	Yunnan	100.153716,26.853145
Shuanglongying town Puzhehei village, Qiubei County, Wenshan Prefecture, Yunnan Province	2020	Yunnan	104.127442,24.142655
Cangshan Xi Zhen Guang Ming Cun, Yangbi County, Dali Prefecture, Yunnan Province	2020	Yunnan	100.036294,25.671904
Tacheng town qibie village, Weixi County, Diqing Prefecture, Yunnan Province	2020	Yunnan	99.446294,27.580273
Yong Ning Xiang Cheng Zi Cun, Luxi County, Honghe Prefecture, Yunnan Province	2020	Yunnan	103.689519,24.363394
Yixiang town Dazhai village, Simao District, Pu'er City, Yunnan Province	2020	Yunnan	101.046843,22.75218
Boma village, Naiqiong Town, duilongdeqing District, Lhasa City, Tibet Autonomous Region	2020	Tibet	90.887256,29.691997
Xuechong village, Dongga Township, sangzhuzi District, Xigaze City, Tibet Autonomous Region	2020	Tibet	87.978262,28.859942
Xiongji village, bagai Township, Bomi County, Nyingchi City, Tibet Autonomous Region	2020	Tibet	94.351816,30.400845
Gao Qiao Zhen Nan Gou Cun, Ansai District, Yan'an City, Shaanxi Province	2020	Shaanxi	109.305499,36.603712
Rao Feng Zhen Sheng Li Cun, Shiquan County, Ankang City, Shaanxi Province	2020	Shaanxi	108.175502,33.156256
Xiao Ling Zhen Jin Mi Cun, Zhashui County, Shangluo City, Shaanxi Province	2020	Shaanxi	109.318024,33.609303
Jin Ji Tan Zhen Bai she Niu Tan Cun, Yuyang District, Yulin City, Shaanxi Province	2020	Shaanxi	109.820802,38.53495
Wu Xiang Zhen Wu Zhuang Cun, Hantai District, Hanzhong City, Shaanxi Province	2020	Shaanxi	107.062949,33.227405
An Wu Zhen Long Yuan Cun, Jingyang County, Xianyang City, Shaanxi Province	2020	Shaanxi	108.903785,34.688188
Lin Dian Zhen Pu Yang Cun, Linwei District, Weinan City, Shaanxi Province	2020	Shaanxi	109.637858,34.776834
Wangshang village, Wuquan Town, Yangling Demonstration Zone, Shaanxi Province	2020	Shaanxi	108.028043,34.29093
Chang Ba Zhen Fu Ba Cun, Kang County, Longnan City, Gansu Province	2020	Gansu	105.469785,33.38142
Cheng Guan Zhen Li Jia Zhuang Cun, Yuzhong County, Lanzhou City, Gansu Province	2020	Gansu	104.095993,35.853265
Jinta Zhen Hong Guang Cun, Jinta County, Jiuquan City, Gansu Province	2020	Gansu	98.929976,39.996107
Zheqiao town Zheqiao village, Linxia city, Linxia Prefecture, Gansu Province	2020	Gansu	103.261009,35.641752
Tu Men Guan Xiang Shang Shan Zhuang Cun, Huangzhong County, Xining City, Qinghai Province	2020	Qinghai	101.685798,36.445831
Heping Xiang Xiao Gao Ling Cun, Huangyuan County, Xining City, Qinghai Province	2020	Qinghai	101.254637,36.612642
Weiyuan town zhuozatan village, Huzhu County, Haidong City, Qinghai Province	2020	Qinghai	102.017757,36.872295
Paizishan village, hetaozhuang Township, Minhe County, Haidong, Qinghai Province	2020	Qinghai	102.716991,36.284968
Liang Tian Zhen Yuan Zi Cun, Jinfeng District, Yinchuan City, Ningxia Hui Autonomous Region	2020	Ningxia	106.068163,38.318201
Weiqiao village, Daba Town, Qingtongxia City, Wuzhong City, Ningxia Hui Autonomous Region	2020	Ningxia	106.009779,37.961084
Zhang Yi Zhen song wa Cun, Yuanzhou District, Guyuan City, Ningxia Hui Autonomous Region	2020	Ningxia	106.124169,35.882796
Majiawan village, Hongguo Town, Huinong District, Shizuishan City, Ningxia Hui Autonomous Region	2020	Ningxia	106.712243,39.125523
Arele village, Kangqi Township, Baicheng County, Aksu Prefecture, Xinjiang Uygur Autonomous Region	2020	Xinjiang	82.008081,41.759311
Tuoliubai Kizil village, turhong Township, Fuyun County, Altay Prefecture, Xinjiang Uygur Autonomous Region	2020	Xinjiang	89.782127,47.047973
Wulanzegesen Township, Bohu County, Bazhou, Xinjiang Uygur Autonomous Region	2020	Xinjiang	86.703197,41.925273
Jueken village, Beilin harimodun Township, Bole City, Xinjiang Uygur Autonomous Region	2020	Xinjiang	82.400411,44.751817
Karitari village, Huayuan Township, Hami City, Xinjiang Uygur Autonomous Region	2020	Xinjiang	93.49506,42.795558
Tuole gashi village, Duolu Township, Luopu County, Hotan Prefecture, Xinjiang Uygur Autonomous Region	2020	Xinjiang	80.271847,37.142966
Sandaogou village, Daquan Township, Shawan County, Tacheng Prefecture, Xinjiang Uygur Autonomous Region	2020	Xinjiang	85.590957,44.369433
ALSHAN village, Nalati Town, Xinyuan County, Ili, Xinjiang Uygur Autonomous Region	2020	Xinjiang	84.184198,43.314478
11th company, 29th regiment, second division, Xinjiang production and Construction Corps	2020	Xinjiang	86.081148,41.796587
Company 5, 67th regiment, fourth division, Xinjiang production and Construction Corps	2020	Xinjiang	80.679171,42.726682
Company 7, 121 regiment, eighth division, Xinjiang production and Construction Corps	2020	Xinjiang	85.529485,44.926061
Tianzhuang village, Yanji Town, Mentougou District, Beijing	2021	Beijing	115.907021,40.083386
Longtou village, Lixian Town, Daxing District, Beijing	2021	Beijing	116.419668,39.597378
Titihuayu village, Dahuashan Town, Pinggu District, Beijing	2021	Beijing	117.048845,40.317789
Wangjiamo village, Dashiwo Town, Fangshan District, Beijing	2021	Beijing	115.734807,39.562272
Li Da Ren Zhuang Cun, Hebei Tun Town, Wuqing District, Tianjin	2021	Tianjin	117.104662,39.623036
Yangsizhuang village, Ninghe Town, Ninghe District, Tianjin	2021	Tianjin	117.742309,39.464503
Baimaozhuang village, lintingkou Town, Baodi District, Tianjin	2021	Tianjin	117.443737,39.570841
Hanjiashu village, Qingguang Town, Beichen District, Tianjin	2021	Tianjin	117.09286,39.199379
Xi Bai Po Zhen Bei Zhuang Cun, Pingshan County, Shijiazhuang City, Hebei Province	2021	Hebei	113.926368,38.340663
Jia Jia Kou Zhen Huang Er Ying Xi Cun, Ningjin County, Xingtai City, Hebei Province	2021	Hebei	115.122258,37.606855
Nanyang Bao Zhen Hou Nanyang Bao Cun, Guangping County, Handan City, Hebei Province	2021	Hebei	115.016818,36.532544
Heibao Xiang Gu Xian Cun, Wangdu County, Baoding City, Hebei Province	2021	Hebei	115.041305,38.741207
Bakshi Ying Zhen Gu Cheng Chuan Cun, Luanping county, Chengde City, Hebei Province	2021	Hebei	117.292639,40.721565
Da Wu Li Xiang Shan Ye Kou Cun, Qian'an City, Tangshan City, Hebei Province	2021	Hebei	118.535391,39.989766
Xiao Er Tai Zhen De Sheng Cun, Zhangbei County, Zhangjiakou City, Hebei Province	2021	Hebei	114.857755,41.189985
Men Jia Zhuang Xiang Di Bei Qiao Cun, Jizhou District, Hengshui City, Hebei Province	2021	Hebei	115.370654,37.683647
Gao Cun Xiang Yan Jing Cun, Wanrong County, Yuncheng City, Shanxi Province	2021	Shanxi	110.726426,35.293725
Liu Jia Bao Xiang Liu Jia Bao Cun, Xiaodian District, Taiyuan City, Shanxi Province	2021	Shanxi	112.482813,37.653974
Lin Jia Ping Zhen Nan Ge duo Cun, Lin County, Luliang City, Shanxi Province	2021	Shanxi	110.870716,37.684516
Bei Dong Xiang Nan Lin Jiao Cun, Quwo County, Linfen City, Shanxi Province	2021	Shanxi	111.538239,35.589873
Fan Cheng Zhen Zhao Jia Zhuang Cun, Fanshi County, Xinzhou City, Shanxi Province	2021	Shanxi	113.30929,39.238121
Dawa village, Xinan Township, suburb of Yangquan City, Shanxi Province	2021	Shanxi	113.646307,38.016485
Da Yang Zhen Yi Fen Jie Cun, Zezhou County, Jincheng City, Shanxi Province	2021	Shanxi	112.802744,35.673642
Yun cluster Zhen Xiang Yang Cun, Yushe County, Jinzhong City, Shanxi Province	2021	Shanxi	112.772557,37.054513
Huang Tao Le gaigacha, Tuke Town, Wushen Banner, Ordos City, Inner Mongolia Autonomous Region	2021	Inner Mongolia	109.259967,39.110652
Wo Niu he Zhen Wu Xing Cun, Zalantun City, Hulunbuir City, Inner Mongolia Autonomous Region	2021	Inner Mongolia	122.614254,48.078103
Wulan Maodu sumubulingacha, KEYOUQIAN banner, Hinggan League, Inner Mongolia Autonomous Region	2021	Inner Mongolia	120.725018,46.328386
Su MUCI Jin Gacha, Xingfu Road, Balinyou banner, Chifeng City, Inner Mongolia Autonomous Region	2021	Inner Mongolia	118.817949,44.096509
Friendship village, Chengguan Town, Linhe District, Bayannur City, Inner Mongolia Autonomous Region	2021	Inner Mongolia	107.324486,40.759007
Shi Bao Zhen Ji Wu Su Cun, maoming'an United banner, Darhan, Baotou City, Inner Mongolia Autonomous Region	2021	Inner Mongolia	110.877818,41.436934
Bayan Tao Lai Su Mu Ji RI GA Lang Tu GA Cha, Ejina Banner, Alxa League, Inner Mongolia Autonomous Region	2021	Inner Mongolia	101.138301,41.953296
Ju Bao Zhuang Zhen Ju Bao Zhuang Cun, Fengzhen City, Wulanchabu City, Inner Mongolia Autonomous Region	2021	Inner Mongolia	113.089423,40.49838
Heping Village, Heping Township, Faku County, Shenyang City, Liaoning Province	2021	Liaoning	123.613929,42.644627
Da Wei Jia Jie Dao Hou Shi Cun, Jinpu New District, Dalian City, Liaoning Province	2021	Liaoning	121.665043,39.19007
Da Chang Shan Dao Zhen Yang Jia Cun, Changhai County, Dalian City, Liaoning Province	2021	Liaoning	122.673174,39.271122
Yang He Zhen Jia Jia Bao Cun, Xiuyan Manchu Autonomous County, Anshan City, Liaoning Province	2021	Liaoning	123.424063,40.066969
Xiao Shi Zhen Xie Jia Wei Zi Cun, Benxi county, Benxi City, Liaoning Province	2021	Liaoning	124.102566,41.308734
Xiong Yue Zhen Wang Er Shan Cun, Bayuquan District, Yingkou City, Liaoning Province	2021	Liaoning	122.177367,40.196639
Da De Zhen Da de Cun, Zhangwu County, Fuxin City, Liaoning Province	2021	Liaoning	122.629754,42.573291
Zhenxing Zhen Sha He Cun, Xifeng County, Tieling City, Liaoning Province	2021	Liaoning	125.036181,42.599141
Tai Ping Zhen Xiao Shi Cun, Shuangyang District, Changchun City, Jilin Province	2021	Jilin	125.767184,43.383726
Hua Jiao Xiang Xiao Guang Cun, Huadian City, Jilin City, Jilin Province	2021	Jilin	126.752582,42.921137
Dong Feng Zhen Jin Sheng Cun, Dongfeng County, Liaoyuan City, Jilin Province	2021	Jilin	125.496255,42.704336
Shi Hu Zhen Gong Yi Cun, Tonghua County, Tonghua City, Jilin Province	2021	Jilin	126.30242,41.513467
Wang Tian'e Xin Cun, shisidaogou Town, Changbai Korean Autonomous County, Baishan City, Jilin Province	2021	Jilin	127.953216,41.467781
Cha Gan Hu Zhen Xi Suo en Tu Cun, qiangolros Mongolian Autonomous County, Songyuan City, Jilin Province	2021	Jilin	124.417324,45.196605
Cha Gan Zhen Min Le Cun, Da'an City, Baicheng City, Jilin Province	2021	Jilin	123.4121,45.487156
Guangdong village, Dongcheng Town, Helong City, Yanbian Korean Autonomous Prefecture, Jilin Province	2021	Jilin	129.353314,42.775984
Bo Hai Zhen Shang Guan Di Cun, Ning'an City, Mudanjiang City, Heilongjiang Province	2021	Heilongjiang	129.147937,44.163542
Jie Jin Kou Xiang Yu Yu Cun, Tongjiang City, Jiamusi City, Heilongjiang Province	2021	Heilongjiang	132.851499,47.942051
Minle Korean Township Minle village, Wuchang City, Harbin City, Heilongjiang Province	2021	Heilongjiang	127.041657,45.046004
Sipai Township Sipai Hezhe village, Raohe County, Shuangyashan City, Heilongjiang Province	2021	Heilongjiang	134.068225,46.969953
Tai Ping Zhuang Zhen Shuang Xing Cun, Anda City, Suihua City, Heilongjiang Province	2021	Heilongjiang	125.375601,46.869214
Feihui Zhen Wai San Dao Gou Cun, Aihui District, Heihe City, Heilongjiang Province	2021	Heilongjiang	127.50329,50.070142
Lin Yuan Zhen Chang Lin Cun, Datong District, Daqing City, Heilongjiang Province	2021	Heilongjiang	124.657215,46.27746
Xiang Yang Xiang Xue Shui Wen Cun, Jiayin County, Yichun City, Heilongjiang Province	2021	Heilongjiang	129.771037,49.18873
Baijia village, Zhangyan Town, Jinshan District, Shanghai	2021	Shanghai	121.294868,30.818274
Tangyu village, Xiayang street, Qingpu District, Shanghai	2021	Shanghai	121.132089,31.133331
Xiangyang Village, Anting Town, Jiading District, Shanghai	2021	Shanghai	121.144082,31.31
Haixing village, Luojing Town, Baoshan District, Shanghai	2021	Shanghai	121.355288,31.490047
Huashu village, Xigang street, Qixia District, Nanjing City, Jiangsu Province	2021	Jiangsu	119.036524,32.116988
Da Sha He Zhen Er Ba Cun, Feng County, Xuzhou City, Jiangsu Province	2021	Jiangsu	116.607421,34.498403
Huang Dai Zhen Feng Meng Long Cun, Xiangcheng District, Suzhou City, Jiangsu Province	2021	Jiangsu	120.532991,31.465358
Chang Le Zhen Zhong Nan Cun, Haimen District, Nantong City, Jiangsu Province	2021	Jiangsu	121.262638,31.93777
Su Cheng Jie Dao Liu Yun Ling Cun, Lianyun District, Lianyungang City, Jiangsu Province	2021	Jiangsu	119.422093,34.709145
Ma Tou Zhen Tai Shan Cun, Huaiyin District, Huai'an City, Jiangsu Province	2021	Jiangsu	118.958121,33.533028
He De Zhen you ai Cun, Sheyang County, Yancheng City, Jiangsu Province	2021	Jiangsu	120.233881,33.8655
Yue Tang Zhen Si Zhuang Cun, Yizheng City, Yangzhou City, Jiangsu Province	2021	Jiangsu	119.134663,32.408056
Xin Ba Zhen Xin Zhi Cun, Yangzhong City, Zhenjiang City, Jiangsu Province	2021	Jiangsu	119.751827,32.241117
Qian duo Zhen Dong Luo Cun, Xinghua City, Taizhou City, Jiangsu Province	2021	Jiangsu	119.806325,33.048155
Geng Che Zhen Liu Wei Cun, Sucheng District, Suqian City, Jiangsu Province	2021	Jiangsu	118.190737,33.881257
Hai Yu Zhen Qi Feng Cun, Changshu City, Suzhou City, Jiangsu Province	2021	Jiangsu	120.742373,31.791358
Bi Hu Zhen Yan tou Cun, Liandu District, Lishui City, Zhejiang Province	2021	Zhejiang	119.736256,28.311427
Qiang tou Zhen Fang Jia Ao Cun, Xiangshan County, Ningbo City, Zhejiang Province	2021	Zhejiang	121.790988,29.456775
Jiangnan Jie Dao Yuan Zhou Cun, Yongkang City, Jinhua City, Zhejiang Province	2021	Zhejiang	120.05715,28.862235
Hu Shan Xiang Hong Xing Ping Cun, Suichang County, Lishui City, Zhejiang Province	2021	Zhejiang	118.976004,28.577779
Miao Xi Zhen Miao Shan Cun, Wuxing District, Huzhou City, Zhejiang Province	2021	Zhejiang	119.994697,30.773517
Heng Du Zhen Yan Xia pan Cun, Sanmen County, Taizhou City, Zhejiang Province	2021	Zhejiang	121.46016,28.987282
Tang Qi Zhen Ding Shan He Cun, Linping District, Hangzhou City, Zhejiang Province	2021	Zhejiang	120.196021,30.455836
Tu Dian Zhen Hui Feng Cun, Tongxiang City, Jiaxing City, Zhejiang Province	2021	Zhejiang	120.600375,30.54733
Zhuli She nationality Xiang Zhuli village, Taishun County, Wenzhou City, Zhejiang Province	2021	Zhejiang	119.778406,27.707426
Cheng Tan Jie Dao Mei Zhu Cun, Xinchang County, Shaoxing City, Zhejiang Province	2021	Zhejiang	120.810672,29.481706
Gou Xi Xiang Yu Dong Cun, Kecheng District, Quzhou City, Zhejiang Province	2021	Zhejiang	118.739962,28.982782
Nan Tian Zhen Wu Yang Cun, Wencheng County, Wenzhou City, Zhejiang Province	2021	Zhejiang	119.957934,27.96032
Kuangji Street Nanshan village, Duji District, Huaibei City, Anhui Province	2021	Anhui	116.935443,33.974161
Cao Shi Zhen Hui Shan Cun, Woyang County, Bozhou City, Anhui Province	2021	Anhui	116.518492,33.501934
Liang Li Zhen Liang Li Cun, Dangshan County, Suzhou City, Anhui Province	2021	Anhui	116.54102,34.431366
Wang Gang Zhen Huai Luo Cun, Yingshang County, Fuyang City, Anhui Province	2021	Anhui	116.386196,32.466915
Zhang Shan Zhen Yang Shan Cun, Lai'an county, Chuzhou City, Anhui Province	2021	Anhui	118.482422,32.518151
Mo Zi Tan Zhen Song Jia He Cun, Huoshan County, Lu'an City, Anhui Province	2021	Anhui	116.284597,31.21878
Tong Zha Zhen Tai Hu Cun, Hanshan County, Ma'anshan City, Anhui Province	2021	Anhui	118.066149,31.511361
Tao Xin Zhen Sha Dun Cun, Wanhe District, Wuhu City, Anhui Province	2021	Anhui	118.489177,31.14945
Tian Men Zhen Jin TA Cun, Yi'an District, Tongling City, Anhui Province	2021	Anhui	117.942251,30.884511
Ji Tan Xiang Hong Dun Cun, Shitai County, Chizhou City, Anhui Province	2021	Anhui	117.434536,30.290113
Zhang Hu Zhen Hui Min Cun, Wangjiang County, Anqing City, Anhui Province	2021	Anhui	116.910324,30.325807
Xi Xi Nan Zhen Xi Xi Xi Nan Cun, Huizhou District, Huangshan City, Anhui Province	2021	Anhui	118.291329,29.842061
Hu Keng Zhen Nan Jiang Cun, Yongding District, Longyan City, Fujian Province	2021	Fujian	116.994197,24.591028
Fushan Town, Fuzhou City, Fujian Province	2021	Fujian	119.192165,25.80212
Heping Zhen Heping Cun, Shaowu City, Nanping City, Fujian Province	2021	Fujian	117.309393,27.164636
Gao An Zhen Ping Shui Cun, Hua'an County, Zhangzhou City, Fujian Province	2021	Fujian	117.373295,24.853644
Shi Cang Xiang Ji Chuan Cun, Xianyou County, Putian City, Fujian Province	2021	Fujian	118.756913,25.645186
Xia Mao Zhen Chang Fu Cun, Shaxian District, Sanming City, Fujian Province	2021	Fujian	117.641581,26.576823
Cheng Xiang Zhen Jing Dou Cun, Anxi County, Quanzhou City, Fujian Province	2021	Fujian	118.27031,25.035974
Li men Xiang Chen Qiao Cun, Zhouning County, Ningde City, Fujian Province	2021	Fujian	119.141851,27.050167
Lu Kou Zhen Hu Tang Cun, Lianhua County, Pingxiang City, Jiangxi Province	2021	Jiangxi	114.125646,27.273567
Da Yu Zhen AI Kou Cun, Tonggu County, Yichun City, Jiangxi Province	2021	Jiangxi	114.555178,28.721071
Bai Lu Zhen Wan Shan Cun, Lushan City, Jiujiang City, Jiangxi Province	2021	Jiangxi	116.013788,29.491678
Hong Yan Zhen Hong Yan Cun, Leping City, Jingdezhen City, Jiangxi Province	2021	Jiangxi	117.488299,29.056928
Zhong Yuan Xiang San Ping Cun, Jing'an County, Yichun City, Jiangxi Province	2021	Jiangxi	114.973338,28.833637
Aoshang village, Donggu She Minority Township, Qingyuan District, Ji'an City, Jiangxi Province	2021	Jiangxi	115.429955,26.754148
Zhaoxian town Wujing village, Wanli Administration Bureau, Nanchang City, Jiangxi Province	2021	Jiangxi	115.729923,28.740009
Mei Shui Xiang Yuan Cun, Shangyou County, Ganzhou City, Jiangxi Province	2021	Jiangxi	114.431849,25.875776
Si Kou Zhen Xi Chong Cun, Wuyuan County, Shangrao City, Jiangxi Province	2021	Jiangxi	117.776036,29.336248
Jin Tun Zhen Jin Tun Cun, Guixi City, Yingtan City, Jiangxi Province	2021	Jiangxi	117.238521,28.123342
Jin Ling Zhen Da Hu Chen Jia Cun, Zhaoyuan City, Yantai City, Shandong Province	2021	Shandong	120.304066,37.336824
Wu Tu Jie Dao an Shang Hu Cun, Changle County, Weifang City, Shandong Province	2021	Shandong	118.931713,36.608579
Chang Jia Zhen Suo Yi Fan Cun, Gaoqing County, Zibo City, Shandong Province	2021	Shandong	117.905314,37.242048
Yin Xiang Zhen Lu Jia Cun, Shanghe County, Jinan City, Shandong Province	2021	Shandong	117.162009,37.385701
Sun Bo Zhen Wu Bu Cun, Feicheng City, Tai'an City, Shandong Province	2021	Shandong	116.656372,36.000087
Feng Mao Zhen Du Gu Cheng Cun, Shanting District, Zaozhuang City, Shandong Province	2021	Shandong	117.349049,35.223012
Walnut garden Zhen Qian Wang Zhuang Cun, Juye County, Heze City, Shandong Province	2021	Shandong	116.269752,35.260749
Kou Guan Zhen Dong Jia Lou Cun, Wulian County, Rizhao City, Shandong Province	2021	Shandong	119.479152,35.748296
Su Liu Zhuang Zhen Qian Tun Cun, Xiajin County, De Zhou City, Shandong Province	2021	Shandong	116.014031,37.064241
Liu Daozhi village, Li Haiwu street, Jiangbei Shuicheng tourist resort, Liaocheng City, Shandong Province	2021	Shandong	116.029916,36.367245
Qi Xian Zhen Han Zhuang Cun, Xiuwu County, Jiaozuo City, Henan Province	2021	Henan	113.431097,35.379823
Han Dong Zhuang Zhen Yang Chang Cun, plain demonstration area, Xinxiang City, Henan Province	2021	Henan	113.72678,34.965784
Han Ying Cun, Xingshan Tourism Management Zone, Dengzhou City, Nanyang City, Henan Province	2021	Henan	111.7306,32.665326
Ziyun Zhen Lei Dong Cun, Xiangcheng County, Xuchang City, Henan Province	2021	Henan	113.417765,33.793555
Shenxiandong village, fuxishan scenic spot management committee, Xinmi City, Zhengzhou City, Henan Province	2021	Henan	113.281663,34.627014
Tai Ping Zhen Shui Niu Zhao Cun, Yuanyang County, Xinxiang City, Henan Province	2021	Henan	114.127752,35.027013
Shuangmiao Xiang Dan Guai Cun, Qingfeng County, Puyang City, Henan Province	2021	Henan	115.225556,35.831807
Song Zhuang Zhen Zhu Jia Zhai Cun, Mengjin District, Luoyang City, Henan Province	2021	Henan	112.550516,34.808751
Tong Ye Zhen Dong Ji Shan Cun, Yindu District, Anyang City, Henan Province	2021	Henan	114.09027,36.26607
Wa Dian Xiang Du Zhuang Cun, Anyang County, Anyang City, Henan Province	2021	Henan	114.582851,36.038745
Mulan Xiang Shuangquan Cun, Huangpi District, Wuhan City, Hubei Province	2021	Hubei	114.367517,31.026752
Bai Ni Zhen You Shi Cun, Chongyang County, Xianning City, Hubei Province	2021	Hubei	114.139058,29.5169
Jin Niu Zhen Huang Ni Cun, Daye City, Huangshi City, Hubei Province	2021	Hubei	114.660737,30.016506
Bailihuang village, Yiling Township, Yichang City, Hubei Province	2021	Hubei	111.519181,30.954367
Ban Qiao Zhen Feng Jia Wan Cun, Nanzhang County, Xiangyang City, Hubei Province	2021	Hubei	111.568179,31.554185
Xie Jia Ping Tujia nationality Xiang Qu Chi he Cun, Songzi City, Jingzhou City, Hubei Province	2021	Hubei	111.307681,30.03008
Xianfeng village, Zhanggou Town, Xiantao City, Hubei Province	2021	Hubei	113.428498,30.251038
Long Wang Zhen Yan Ying Cun, Xiangzhou District, Xiangyang City, Hubei Province	2021	Hubei	111.987665,32.245462
Qiwuling village, Huangtan Town, Tianmen City, Hubei Province	2021	Hubei	113.042875,30.680017
Tao Dian Xiang Yuan Jia Pu Cun, Huangzhou District, Huanggang City, Hubei Province	2021	Hubei	114.957035,30.554189
Bai Ruo Pu Zhen Guang Ming Cun, Wangcheng District, Changsha City, Hunan Province	2021	Hunan	112.719253,28.255985
Kai Hui Zhen Kai Hui Cun, Changsha County, Changsha City, Hunan Province	2021	Hunan	113.215371,28.595492
Baohe Yao nationality Xiang Xiao Bu Cun, Beihu District, Chenzhou City, Hunan Province	2021	Hunan	112.861745,25.704449
Xian Yu Zhen Xian Yu Ling Cun, Hetang District, Zhuzhou City, Hunan Province	2021	Hunan	113.251313,27.942086
Liao Jia Qiao Zhen Chang Pu Tang Cun, Fenghuang County, Xiangxi Tujia and Miao Autonomous Prefecture, Hunan Province	2021	Hunan	109.540225,27.936532
Nan Jin Du Jie Dao Xiang Ling Shan Cun, Lingling District, Yongzhou City, Hunan Province	2021	Hunan	111.64859,26.214068
He Ye Zhen He Tang Cun, Shuangfeng County, Loudi City, Hunan Province	2021	Hunan	112.476683,27.401006
Cha Shan Ao Zhen Yan tou Cun, Zhuhui District, Hengyang City, Hunan Province	2021	Hunan	112.713207,26.971192
Jia Yi Zhen Yang Lin Jie Cun, Pingjiang County, Yueyang City, Hunan Province	2021	Hunan	113.788628,28.569889
Yan Tang Zhen Bai Shui Dong Cun, Xinshao County, Shaoyang City, Hunan Province	2021	Hunan	111.4293,27.39749
Ma Lu Zhen Yun Tai Shan Cun, Anhua County, Yiyang City, Hunan Province	2021	Hunan	111.000467,28.372952
Guan Zhuang Zhen Jie Ting Yi Cun, Yuanling County, Huaihua City, Hunan Province	2021	Hunan	110.914784,28.563572
Nan Zhuang Zhen Zi Nan Cun, Chancheng District, Foshan City, Guangdong Province	2021	Guangdong	113.007353,23.009753
Kang He Zhen Xian Keng Cun, Dongyuan County, Heyuan City, Guangdong Province	2021	Guangdong	115.100001,23.852087
Dan Xia Jie Dao Huang Wu Cun, Renhua county, Shaoguan City, Guangdong Province	2021	Guangdong	113.762912,25.059694
Tang Kou Zhen Qiang Ya Cun, Kaiping City, Jiangmen City, Guangdong Province	2021	Guangdong	112.587657,22.375357
Liu Zu Zhen Long Shan Tang Cun, Xinxing County, Yunfu City, Guangdong Province	2021	Guangdong	112.226101,22.570473
Jin Tan Zhen Liu Jia Dong Cun, Qingxin District, Qingyuan City, Guangdong Province	2021	Guangdong	112.88447,24.078257
Qiu Chang Jie Dao Zhou Tian Cun, Huiyang District, Huizhou City, Guangdong Province	2021	Guangdong	114.430551,22.861754
Boundary town Chu Liang Cun, Gaozhou City, Maoming City, Guangdong Province	2021	Guangdong	110.936977,21.819392
Xi Yang Zhen Xin Lian Cun, Meijiang district, Meizhou City, Guangdong Province	2021	Guangdong	116.241455,24.302013
Ti Mian Zhen Hong Shan Cun, Huadu District, Guangzhou City, Guangdong Province	2021	Guangdong	113.286471,23.585741
Gu La Zhen Ma Jie Cun, Binyang County, Nanning City, Guangxi Zhuang Autonomous Region	2021	Guangxi	108.969874,23.095017
Sun Cun Zhen Shan Wan Cun, Liunan District, Liuzhou City, Guangxi Zhuang Autonomous Region	2021	Guangxi	109.281892,24.359849
Cai Wan Zhen Nan Yi Cun, Quanzhou County, Guilin City, Guangxi Zhuang Autonomous Region	2021	Guangxi	110.962225,25.892193
Gao de Jie Dao Chi Xi Cun, Haicheng District, Beihai City, Guangxi Zhuang Autonomous Region	2021	Guangxi	109.20286,21.587428
Bai Shi Shui Zhen Liang Tian Cun, Pubei County, Qinzhou City, Guangxi Zhuang Autonomous Region	2021	Guangxi	109.292289,22.187953
Meng Gong Zhen Xin Ling Cun, qintang District, Guigang City, Guangxi Zhuang Autonomous Region	2021	Guangxi	109.367502,23.217633
Kapok village, Xilang Town, Beiliu City, Yulin City, Guangxi Zhuang Autonomous Region	2021	Guangxi	110.30598,22.751186
Xia Jia Zhen Ping Huai Cun, Lingyun County, Baise City, Guangxi Zhuang Autonomous Region	2021	Guangxi	106.669216,24.263811
Li Hu Yao Zu Xiang Yao Li Cun, Nandan county, Hechi City, Guangxi Zhuang Autonomous Region	2021	Guangxi	107.68229,25.085383
Chaodong town Xiushui village, Fuchuan Yao Autonomous County, Hezhou City, Guangxi Zhuang Autonomous Region	2021	Guangxi	111.156522,25.033667
Mo Cun, Boao Town, Qionghai City, Hainan Province	2021	Hainan	110.547564,19.145826
Yan Feng Zhen Yan Dong Cun, Meilan District, Haikou City, Hainan Province	2021	Hainan	110.560602,19.960374
Yacha town dui'e village, Baisha Li Autonomous County, Hainan Province	2021	Hainan	109.424844,19.266171
Dayan village, Wangxia Township, Changjiang Li Autonomous County, Hainan Province	2021	Hainan	109.201246,19.022062
Qingfengshan village, Zhongliang Town, Shapingba District, Chongqing	2021	Chongqing	106.424357,29.672305
Cucumberhill village, NANDA street, Yongchuan District, Chongqing	2021	Chongqing	105.854447,29.248957
Santuo village, Anping Town, Fengjie County, Chongqing	2021	Chongqing	109.388939,30.977344
Fangniu village, Nanshan street, Nan'an District, Chongqing	2021	Chongqing	106.65627,29.577646
Mingyue village, Xinmin Town, Dianjiang County, Chongqing	2021	Chongqing	107.403499,30.413054
Ganwan village, Yudong street, Banan District, Chongqing	2021	Chongqing	106.496256,29.340505
Tianyin village, Tangba Town, Tongnan District, Chongqing	2021	Chongqing	105.852431,30.042391
Xiguan village, QITANG Town, Bishan District, Chongqing	2021	Chongqing	106.297783,29.801426
Hucao village, Panlong Town, Liangping District, Chongqing	2021	Chongqing	107.914551,30.682733
Bazi village, Yuntai Town, Changshou District, Chongqing	2021	Chongqing	107.217754,30.150069
Zhushan village, Dashi street, Hechuan District, Chongqing	2021	Chongqing	106.212908,30.087387
Datian village, Canggou Township, Wulong District, Chongqing	2021	Chongqing	108.004941,29.434945
He Qiao Cun, Pingquan street, Jianyang City, Chengdu City, Sichuan Province	2021	Sichuan	104.659803,30.371093
Tuanjie Zhen Chaotian village, Da'an District, Zigong City, Sichuan Province	2021	Sichuan	104.805143,29.43694
Yu Feng Zhen Jin Ji Cun, Anju District, Suining City, Sichuan Province	2021	Sichuan	105.543359,30.403854
Jie Pai Zhen Qiao Dang Cun, Weiyuan County, Neijiang City, Sichuan Province	2021	Sichuan	104.737085,29.484944
Miao Ba Zhen Zhai Feng Cun, Dazhu County, Dazhou City, Sichuan Province	2021	Sichuan	107.076722,30.57317
Yue Lai Zhen Li Zhi Wan Cun, Shizhong District, Leshan City, Sichuan Province	2021	Sichuan	103.759288,29.664294
Gu Xian Zhen Yang Shan Hu Cun, Yuechi County, Guang'an City, Sichuan Province	2021	Sichuan	106.425117,30.668959
Qing Zhu Jie Dao LAN Gou Cun, Qingshen County, Meishan City, Sichuan Province	2021	Sichuan	103.830604,29.819459
Hu Guo Zhen Mei Ling Cun, Naxi District, Luzhou City, Sichuan Province	2021	Sichuan	105.339624,28.639069
Tengda town Chunfeng village, Junlian County, Yibin City, Sichuan Province	2021	Sichuan	104.567387,28.168213
Huang maoya Zhen Gao Tai Cun, Cangxi County, Guangyuan City, Sichuan Province	2021	Sichuan	106.459175,32.073946
Qing Ping Zhen Yan Jing Cun, Mianzhu City, Deyang City, Sichuan Province	2021	Sichuan	104.124613,31.568619
Xin Ren Miao nationality Xiang Hua Wu Cun, Qianxi City, Bijie City, Guizhou Province	2021	Guizhou	106.124897,26.81136
Liu Tun Zhen Da Mu Cun, Xiuwen County, Guiyang City, Guizhou Province	2021	Guizhou	106.87507,26.938292
Min Xiao Zhen Yu Liang Xi Cun, Jiangkou County, Tongren City, Guizhou Province	2021	Guizhou	108.720084,27.663689
Shidong Zhen gang danglue village, Taijiang County, Qiandongnan Miao and Dong Autonomous Prefecture, Guizhou Province	2021	Guizhou	108.340324,26.860851
Sang Mu Zhen Tu he Cun, Xishui County, Zunyi City, Guizhou Province	2021	Guizhou	106.309547,28.276954
Qi Yan Qiao Zhen Ben Zhai Cun, Xixiu District, Anshun City, Guizhou Province	2021	Guizhou	106.093042,26.287606
Huangsi village, machangping street, Fuquan City, Qiannan Buyei and Miao Autonomous Prefecture, Guizhou Province	2021	Guizhou	107.41181,26.589229
Qian Xiang Jie Dao Da Dang Cun, Anlong county, Qianxinan Buyei and Miao Autonomous Prefecture, Guizhou Province	2021	Guizhou	105.531264,25.222317
Shuanglang Town, Shuanglang village, Dali City, Dali Bai Autonomous Prefecture, Yunnan Province	2021	Yunnan	100.198484,25.921596
Feng Shan Zhen An Shi Cun, Fengqing County, Lincang City, Yunnan Province	2021	Yunnan	99.881729,24.637134
Na Gu Zhen Bai Wu Cun, Huize County, Qujing City, Yunnan Province	2021	Yunnan	103.199966,26.489621
Xi Zhuang Zhen Ma Jia Ying Cun, Jianshui County, Honghe Hani and Yi Autonomous Prefecture, Yunnan Province	2021	Yunnan	102.758842,23.641076
Xian Jie Jie Dao Yan TA Cun, Anning City, Kunming City, Yunnan Province	2021	Yunnan	102.436463,24.854165
Shangjiang Township Shiwang village, Shangri La City, Diqing Tibetan Autonomous Prefecture, Yunnan Province	2021	Yunnan	99.654695,27.333236
Jiuxi town Yiwen village, Jiangchuan District, Yuxi City, Yunnan Province	2021	Yunnan	102.667836,24.253628
Cai Yun Zhen Zhu Xi Cun, Lufeng City, Chuxiong Yi Autonomous Prefecture, Yunnan Province	2021	Yunnan	101.929988,25.01531
Taba village, gongka Town, Mozhugongka County, Lhasa City, Tibet Autonomous Region	2021	Tibet	91.765133,29.819477
Laiyi village, Jindong Township, Lang County, Nyingchi City, Tibet Autonomous Region	2021	Tibet	93.386074,28.871881
Kaima village, Luoma Town, seni District, Naqu City, Tibet Autonomous Region	2021	Tibet	91.882571,31.323665
Huoshaodian Zhen Wang Xingtai Cun, Liuba County, Hanzhong City, Shaanxi Province	2021	Shaanxi	106.915684,33.542826
Chi he Zhen Xing Xing Cun, Shiquan County, Ankang City, Shaanxi Province	2021	Shaanxi	108.322607,32.975297
Shi Bian Yu Xin Cun, Wutai street, Chang'an District, Xi'an City, Shaanxi Province	2021	Shaanxi	108.972866,34.032598
Qing you he Zhen Hou Wan Cun, Shangnan County, Shangluo City, Shaanxi Province	2021	Shaanxi	110.750269,33.5966
Che Wu Zhen Xian Cang Cun, Chunhua County, Xianyang City, Shaanxi Province	2021	Shaanxi	108.553953,34.791862
Ma Huang Liang Zhen Dian Fang Cun, Yuyang District, Yulin City, Shaanxi Province	2021	Shaanxi	110.079599,38.390656
Ying Ge Zhen Ma Er Shan Cun, Taibai County, Baoji City, Shaanxi Province	2021	Shaanxi	107.63653,34.061897
Yang Ling Jie Dao Yuan Shu Cun, Yangling District, Xianyang City, Shaanxi Province	2021	Shaanxi	108.08935,34.308922
Jiedi village, Lijie Town, Zhouqu County, Gannan Tibetan Autonomous Prefecture, Gansu Province	2021	Gansu	104.124651,33.89273
Wang Ba Zhen He Jia Zhuang Cun, Kang County, Longnan City, Gansu Province	2021	Gansu	105.673649,33.347699
Tang Wang Zhen Ma Xiang Cun, Dongxiang Autonomous County, Linxia Hui Autonomous Prefecture, Gansu Province	2021	Gansu	103.572429,35.805588
Wu Zhu Zhen Wei He Yuan Cun, Weiyuan County, Dingxi City, Gansu Province	2021	Gansu	104.121075,35.033319
Niangniang Ba Zhen Qian Jia Ba Cun, Qinzhou District, Tianshui City, Gansu Province	2021	Gansu	105.822755,34.267362
Qing Cheng Zhen Yao Wang Dong Cun, Qingcheng County, Qingyang City, Gansu Province	2021	Gansu	107.904313,36.00244
Li Jia Shan Zhen Liu Shu Zhuang Cun, Huangzhong District, Xining City, Qinghai Province	2021	Qinghai	101.593338,36.730484
Nan Men Xia Zhen Mo Er Gou Cun, Huzhu Tu Autonomous County, Haidong City, Qinghai Province	2021	Qinghai	101.877765,36.982554
Goluo Tibetan Gongma village, Shaliuhe Town, Gangcha County, Haibei Tibetan Autonomous Prefecture, Qinghai Province	2021	Qinghai	100.138027,37.334071
Hongqi village, Wangjia Town, Zeku County, Huangnan Tibetan Autonomous Prefecture, Qinghai Province	2021	Qinghai	100.960974,35.394156
Wutong tree village, Lingwu Township, Lingwu City, Yinchuan, the Ningxia Hui Autonomous Region	2021	Ningxia	106.28876,38.169574
Yu Qiao Cun, Qingtongxia Town, Qingtongxia City, Wuzhong City, Ningxia Hui Autonomous Region	2021	Ningxia	106.045973,37.908221
Liu Quan Xiang Yong Xin Cun, Hongsibao District, Wuzhong City, Ningxia Hui Autonomous Region	2021	Ningxia	106.244353,37.454677
Miao Tai Xiang Dong Yong Gu Cun, Huinong District, Shizuishan City, Ningxia Hui Autonomous Region	2021	Ningxia	106.679742,39.090465
Banjiegou town yaozhanzi village, Qitai County, Changji Hui Autonomous Prefecture, Xinjiang Uygur Autonomous Region	2021	Xinjiang	89.752286,43.829009
Cha Gancao village, urhe Town, urhe District, Karamay City, Xinjiang Uygur Autonomous Region	2021	Xinjiang	85.686466,46.121351
Ya Er Zhen Shang Hu Cun, Gaochang District, Turpan City, Xinjiang Uygur Autonomous Region	2021	Xinjiang	89.114644,42.986712
Bagqi village, yiganqi Township, Aksu City, Aksu Prefecture, Xinjiang Uygur Autonomous Region	2021	Xinjiang	80.226081,41.193858
Tachrak village, Keya Town, Wensu County, Aksu Prefecture, Xinjiang Uygur Autonomous Region	2021	Xinjiang	80.405855,41.69477
Azkhan village, songtak Township, Atushi City, Kizilsu Kirgiz Autonomous Prefecture, Xinjiang Uygur Autonomous Region	2021	Xinjiang	76.18325,39.701687
18th company, 44th regiment, the third division of Xinjiang production and Construction Corps	2021	Xinjiang	79.08778,39.829259
13th company, 11th regiment, 1st division, Xinjiang production and Construction Corps	2021	Xinjiang	81.624459,40.561421
Company 3, Hongxing 1st field, 13th division, Xinjiang production and Construction Corps	2021	Xinjiang	93.591696,42.777876
